# Supplementary material for: RNA-directed DNA methylation requires stepwise binding of silencing factors to long non-coding RNA
Source: Plant J. 2014 Jun 23;79(2):181–91. doi: 10.1111/tpj.12563 (PMC4321213; doi:10.1111/tpj.12563)
Supplement: Supplementary file 1 — Table S1. Changes in CHH DNA methylation AGO4-bound genomic regions. [file tpj0079-0181-sd1.xlsx]

## Sheet: AGO4summits_col0_nrpe1_idns_drm
					CHH Methylation (Ratio to Col-0)
Peak #	Chr	Summit	Start	End	rdr2	nrpe1	ago4	idn2	idns	drm2	nrpe1 DMR?	drm1/drm2 DMR?	idn2 DMR?	idn2/idnl1/idnl2 DMR?
AGO4_1	1	1057	9	2106	0.34938	0.0246245	0.319072	0.588394	0.0315503	0.106075	yes	yes		yes
AGO4_10	1	1818278	1817938	1818619	0.886384	0	0.405008	0.645302	0	0.225485	yes	yes		yes
AGO4_100	1	16790247	16789496	16790998	0.045596	0.0502804	0.0580955	0.586537	0.431417	0.00857296	yes	yes
AGO4_101	1	16802283	16800871	16803696	0.314753	0.705817	0.485007	1.11199	1.39709	0.479715				no
AGO4_102	1	16925480	16924591	16926370	0.143976	0.236981	0.246134	0.146338	0.261349	0.159783	yes	yes	yes
AGO4_103	1	17152266	17151259	17153274	0.181905	0.0619238	0.113094	0.159743	0.16387	0.104131	yes	yes	yes	yes
AGO4_104	1	17178852	17178354	17179351	0.203056	0.00915317	0.0698172	0.0465228	0.0368588	0.0108198	yes	yes	yes	yes
AGO4_105	1	17294755	17293772	17295739	0.120588	0.0580298	0.0884473	0.331751	0.203752	0.162207	yes	yes		yes
AGO4_106	1	17381684	17381016	17382352	0.135519	0.0394449	0.0333956	0.436878	0.310921	0.0782451	yes	yes
AGO4_107	1	17846048	17845131	17846965	0.3813	0.346901	0.387572	0.760793	0.310591	0.19874		yes
AGO4_108	1	17979026	17978408	17979645	0.0805714	0.0280994	0.0245263	0.692002	0.14967	0.0215731	yes	yes		yes
AGO4_109	1	18048750	18047557	18049943	0.125869	0.0724488	0.0362395	0.537575	0.0674259	0	yes	yes		yes
AGO4_11	1	2189743	2188558	2190928	0.763524	0	0.699245	0.378339	0	0	yes	yes		yes
AGO4_110	1	18094908	18092668	18097149	0.32194	0.343856	0.468011	1.40299	1.17248	0.58891				no
AGO4_111	1	18136225	18135496	18136955	0.0163739	0.00654015	0.0442932	0.00695833	0.0125419	0.0107051	yes	yes	yes	yes
AGO4_112	1	18165689	18165306	18166073	0.216956	0.0353282	0.105531	0.66766	0.622205	0.0645815	yes	yes
AGO4_113	1	18302300	18299742	18304859	0.115311	0.196175	0.23937	0.816169	0.930628	0.346223	yes			no
AGO4_114	1	18321469	18320600	18322339	0.0293055	0.0288739	0.0591898	0.241215	0.218487	0.028807	yes	yes	yes	yes
AGO4_115	1	18381081	18380879	18381284	0.0509007	0.0803346	0.0868206	0.42027	0.353344	0.0395053	yes	yes
AGO4_116	1	18699482	18699202	18699763	0.3545	0.334192	0.0830855	0.164406	0.324083	0.421789			yes
AGO4_117	1	18887956	18887440	18888472	0.0804075	0.0123451	0.0613247	0.341379	0.104457	0.0543631	yes	yes		yes
AGO4_118	1	18898587	18898378	18898796	1.41476	0.476415	0.071792	0.260271	0.668913	0.694983
AGO4_119	1	18982412	18980376	18984448	0.261864	0.41773	0.741381	0.97622	0.915641	0.397779				no
AGO4_12	1	2340138	2339749	2340528	0.0308151	0.00238962	0.0513048	0.0366197	0.0055952	0.010924	yes	yes	yes	yes
AGO4_120	1	19172487	19170872	19174103	0.0820952	0.0822496	0.0721863	0.630976	0.456318	0.0257618	yes	yes
AGO4_121	1	19212081	19211285	19212877	0.914998	0.297142	0.327439	0.283937	0.176402	0.24684		yes		yes
AGO4_122	1	19226469	19226012	19226926	0.0650405	0.0237544	0.0113122	0.0364503	0.0246081	0.0325562	yes	yes	yes	yes
AGO4_123	1	19353523	19352581	19354465	0.020921	0.021713	0.0326211	0.693685	0.527067	0.00772568	yes	yes
AGO4_124	1	19810404	19809630	19811178	0.0442468	0.0583378	0.0636241	0.387577	0.172616	0.0645277	yes	yes		yes
AGO4_125	1	19908499	19907043	19909955	2.29865	0.346591	0.179428	0.644349	0.538332	1.31859
AGO4_126	1	20033539	20033127	20033951	0.113101	0.0374148	0.18572	0.0185937	0.0308694	0.0378632	yes	yes	yes	yes
AGO4_127	1	20154217	20153650	20154784	0.0490694	0.0777461	0.0217779	0.0993462	0.071442	0	yes	yes	yes	yes
AGO4_128	1	20172435	20171434	20173437	0.04476	0.0251836	0.0379605	0.50393	0.355224	0.0651858	yes	yes
AGO4_129	1	20206144	20205085	20207204	0.0791503	0.0426393	0.0895984	0.786649	0.554217	0.0549741	yes	yes
AGO4_13	1	2657402	2655989	2658816	0.0547856	0	0.030773	0.100678	0.00920216	0.00366419	yes	yes	yes	yes
AGO4_130	1	20273081	20272526	20273636	0.25377	0.0970553	0.260509	0.276036	0.0446531	0.24003	yes	yes		yes
AGO4_131	1	20362906	20362424	20363388	0.0342009	0.0158471	0.0192292	0.0063457	0.0100012	0.0145919	yes	yes	yes	yes
AGO4_132	1	20734651	20733250	20736052	0.21896	0.0245528	0.0785043	0.499225	0.117025	0.0132155	yes	yes		yes
AGO4_133	1	20823206	20822507	20823906	0.616399	0.347897	0.419599	1.67295	0.207758	0.176367		yes		yes
AGO4_134	1	20979223	20978611	20979836	0.101473	0.0510471	0.1004	0.852492	1.07686	0.10576	yes	yes		no
AGO4_135	1	21103290	21102002	21104578	0.225957	0.0849701	0.122625	0.527205	0.451778	0.156129	yes	yes
AGO4_136	1	21211656	21211254	21212058	0.0262426	0.0192294	0.0484608	0.559835	0.38719	0.127574	yes	yes
AGO4_137	1	21228801	21228585	21229017	0.183728	0.00967545	0.0475752	0.53056	0.302896	0.0485736	yes	yes
AGO4_138	1	21401042	21400652	21401433	0.104545	0.0275924	0.279178	0.398179	0.191714	0.124037	yes	yes		yes
AGO4_139	1	21470840	21469924	21471757	0.3175	0.150333	0.192546	0.930968	0.960951	0.484186	yes			no
AGO4_14	1	3073446	3072970	3073923	0.134162	0.0258024	0.093075	0.312499	0.36211	0.03317	yes	yes
AGO4_140	1	21602714	21601769	21603659	0.311358	0.294863	0.49606	0.832665	0.834257	0.448716				no
AGO4_141	1	21615583	21614644	21616523	0.132718	0.0480404	0.0487661	0.591776	0.545469	0.00444391	yes	yes
AGO4_142	1	21741065	21739620	21742510	0.279215	0.45046	0.435263	1.53047	1.59123	0.633008				no
AGO4_143	1	22108677	22107053	22110301	0.114131	0.19122	0.206137	0.799337	0.611548	0.387163	yes
AGO4_144	1	22113213	22112913	22113514	0.113282	0.0358152	0.0520916	0.692228	0.52719	0.12153	yes	yes
AGO4_145	1	22129556	22129080	22130033	0.615557	0.593293	0.0911924	0.28734	0.150914	0		yes		yes
AGO4_146	1	22166091	22165040	22167143	0.15682	0.0382272	0.12191	0.469428	0.929976	0.439479	yes			no
AGO4_147	1	22167946	22167350	22168543	0.206168	0.0321493	0.100336	0.951941	0.858319	0.260787	yes			no
AGO4_148	1	22201484	22201216	22201752	3.42033	1.14381	0.598769	0.882821	0.24288	0		yes		yes
AGO4_149	1	22261130	22260334	22261926	0.0845915	0.00109182	0.0165376	0.353424	0.00971853	0.01583	yes	yes		yes
AGO4_15	1	3170884	3170236	3171532	5.60459	2.54409	10.958	15.1314	14.3076	8.24244				no
AGO4_150	1	22375452	22375070	22375835	3.06195	3.15383	0.773664	4.09095	2.55961	2.7554				no
AGO4_151	1	22408973	22408312	22409635	0.165458	0.0965001	0.114774	0.265455	0.182939	0.0651334	yes	yes		yes
AGO4_152	1	23031813	23031080	23032547	0.163204	0.057174	0.038815	0.186257	0.178244	0.176318	yes	yes	yes	yes
AGO4_153	1	23153780	23153155	23154405	0.148591	0.110204	0.0250474	0.135351	0.102424	0.0326435	yes	yes	yes	yes
AGO4_154	1	23197870	23196182	23199558	0.0243305	0.0359517	0.0157837	0.00343123	0.047837	0	yes	yes	yes	yes
AGO4_155	1	23268662	23268432	23268893	0.181448	0.0981126	0.11479	0.372084	0.188729	0.392928	yes			yes
AGO4_156	1	23333504	23332883	23334126	No Methylation in Col-0	No Methylation in Col-0	No Methylation in Col-0	No Methylation in Col-0	No Methylation in Col-0	No Methylation in Col-0
AGO4_157	1	23392559	23390597	23394522	No Methylation in Col-0	No Methylation in Col-0	No Methylation in Col-0	No Methylation in Col-0	No Methylation in Col-0	No Methylation in Col-0
AGO4_158	1	23441155	23440861	23441450	11.3217	1.21323	12.5046	7.72301	0.398189	2.64432
AGO4_159	1	23477096	23476588	23477604	0.152009	0.155059	0.0870632	0.112617	0.197454	0.0270333	yes	yes	yes	yes
AGO4_16	1	3362024	3361545	3362503	0.128038	0.0799225	0.106274	0.0359631	0.134379	0.0347392	yes	yes	yes	yes
AGO4_160	1	23510564	23509472	23511656	0.103782	0.00152188	0.0730729	0.00993467	0.0516464	0.0787329	yes	yes	yes	yes
AGO4_161	1	23613943	23613438	23614448	0.108395	0.00416976	0.00909561	0.352685	0.244673	0.0117913	yes	yes		yes
AGO4_162	1	23861522	23859878	23863167	0.0924135	0.0563065	0.0892586	0.36151	0.138552	0.0416416	yes	yes		yes
AGO4_163	1	23884887	23883630	23886145	0.637243	0.735435	0.712948	0.589574	0.338132	0.445382
AGO4_164	1	23947072	23946314	23947831	0.0464699	0.00584394	0.0235537	0.00697689	0.0157774	0.0311983	yes	yes	yes	yes
AGO4_165	1	24223451	24223045	24223858	0.0224908	0.0280942	0.0104414	0.0654662	0.0383462	0.0282318	yes	yes	yes	yes
AGO4_166	1	24256215	24255683	24256748	0.609057	0.759818	0.477443	0.156215	0.087059	0.516265			yes	yes
AGO4_167	1	24593737	24593241	24594233	0.0726968	0.0772	0.021931	0.0248512	0.0412103	0.0569463	yes	yes	yes	yes
AGO4_168	1	24838036	24836562	24839510	0.0733359	0.315347	0.301454	1.31035	1.10568	0.314364				no
AGO4_169	1	24877223	24876643	24877804	0.038354	0.0490942	0.112504	0.191546	0.0303512	0.0968501	yes	yes	yes	yes
AGO4_17	1	3414103	3412798	3415408	0.0298215	0.0652137	0.115235	0.930216	0.767714	0.144857	yes	yes		no
AGO4_170	1	24894361	24893971	24894751	0.132129	0.0377602	0.120491	0.42384	0.316583	0.0223583	yes	yes
AGO4_171	1	24909109	24907238	24910981	0.114425	0.0582516	0.17425	0.886175	1.12543	0.364613	yes			no
AGO4_172	1	24948130	24946766	24949494	0.130536	0	0.0207229	0.0817488	0.00812542	0.0211054	yes	yes	yes	yes
AGO4_173	1	24956710	24955783	24957638	0.137006	0.0523667	0.0657172	0.241155	0.106817	0.0505768	yes	yes	yes	yes
AGO4_174	1	25096794	25095566	25098022	0.58888	0.559456	0.597718	1.35446	1.04505	0.240895		yes		no
AGO4_175	1	25728852	25727244	25730461	0.0204397	0.0548155	0.043072	0.0778499	0.131875	0.0190771	yes	yes	yes	yes
AGO4_176	1	25848726	25847681	25849772	3.96596	3.53726	2.2287	0.96566	1.337	3.24739				no
AGO4_177	1	25973928	25973022	25974834	0.0845655	0.0159335	0.0170598	0.0233303	0.0237361	0.0681663	yes	yes	yes	yes
AGO4_178	1	26031189	26029766	26032612	0.447006	0.409884	0.208361	1.26209	0.45307	0.141378		yes
AGO4_179	1	26084155	26083799	26084512	0.0280986	0.0116863	0.0180705	0.142801	0.0193139	0.0177154	yes	yes	yes	yes
AGO4_18	1	3778983	3776781	3781185	4.81697	3.67328	3.36382	6.39454	1.85219	3.74752				no
AGO4_180	1	26307194	26306731	26307657	0.0543142	0.0334403	0.0436841	0.505116	0.209228	0.0139171	yes	yes		yes
AGO4_181	1	26318585	26316037	26321133	4.89105	2.71449	1.61151	0.821206	0.27143	0.774971
AGO4_182	1	26405882	26405418	26406346	0.943126	3.67058	1.56322	1.02274	0.407374	1.06474
AGO4_183	1	26656283	26654936	26657630	1.09079	0.244556	0.336204	0.865056	0.437996	0.708596	yes
AGO4_184	1	26713678	26713160	26714197	0.620636	0.655435	1.58685	1.18868	1.4845	1.50047				no
AGO4_185	1	26953172	26951206	26955138	0.131266	0.0261071	0.00899298	0.0513217	0.0101812	0.0674434	yes	yes	yes	yes
AGO4_186	1	27675499	27674884	27676114	0.0703881	0.031253	0.0544956	0.250516	0.0630172	0.0338596	yes	yes		yes
AGO4_187	1	28051342	28050841	28051844	0.0376288	0.0200968	0.052106	0.0108403	0.00583756	0.0122058	yes	yes	yes	yes
AGO4_188	1	28287443	28286683	28288204	0.948718	2.32977	1.58095	1.03876	0.81939	2.70048				no
AGO4_189	1	28293744	28292819	28294669	0.0219668	0.0239846	0.0277626	0.00971529	0.101381	0.0479314	yes	yes	yes	yes
AGO4_19	1	4326546	4326077	4327015	0.105603	0.0360414	0.0318367	0.0377719	0.0122675	0.0123842	yes	yes	yes	yes
AGO4_190	1	28731857	28731487	28732228	0.0726711	0.00375193	0.0343386	0.00781658	0.00745135	0	yes	yes	yes	yes
AGO4_191	1	29250395	29249778	29251013	0.103587	0.0473905	0.147593	0.0167686	0.021725	0.0175038	yes	yes	yes	yes
AGO4_192	1	29365340	29364284	29366396	0.653097	3.15873	0.884767	0.84364	2.54642	0.368163				no
AGO4_193	1	29433319	29432371	29434268	2.69737	2.70174	4.91071	0.601017	1.51133	0.269077				no
AGO4_194	1	29769403	29768615	29770192	0.438372	0.338876	0.47326	0.521071	0.40942	0.336888
AGO4_195	1	29774411	29773852	29774971	0.248881	0.2867	0.136412	0.208338	0.2959	0.0724237		yes	yes
AGO4_196	1	29807148	29803852	29810445	26.9393	11.0172	35.833	2.94902	6.51461	25.1452				no
AGO4_197	2	161183	160782	161585	0.0769881	0.00909474	0.0789942	0.113232	0.00514051	0	yes	yes	yes	yes
AGO4_198	2	253966	253091	254841	0.0257041	0.0620766	0.0143128	0.0468328	0.0299908	0.0346442	yes	yes	yes	yes
AGO4_199	2	299980	299650	300311	0.197723	0.0161941	0.0775944	0.322038	0.16649	0	yes	yes		yes
AGO4_2	1	44813	44550	45076	0.0649727	0.00346406	0.0534534	0.187931	0.0107071	0	yes	yes	yes	yes
AGO4_20	1	4334207	4333770	4334645	0.72173	0.57078	0.601599	0.796026	0.665331	0.346901
AGO4_200	2	302392	301122	303663	0.809017	4.50384	1.06875	4.13772	3.86922	0		yes		no
AGO4_201	2	305983	305501	306466	0.0360195	0.0184597	0.0245014	0.339973	0.22063	0	yes	yes		yes
AGO4_202	2	324186	323850	324523	0.171111	0.100454	0.0254021	0.195926	0.258822	0.0453451	yes	yes	yes
AGO4_203	2	353719	352776	354662	7.36932	1.24881	1.08859	3.30733	0.269231	1.61875
AGO4_204	2	368793	368166	369420	0.124814	0.0551534	0.0652827	0.396409	0.12371	0	yes	yes		yes
AGO4_205	2	379057	378356	379758	0.150921	0.104454	0.120618	0.612029	0.338168	0.1768	yes	yes
AGO4_206	2	416333	416050	416617	0.0240647	0.0174417	0.0354169	0.188336	0.0209812	0.00595448	yes	yes	yes	yes
AGO4_207	2	492219	491742	492697	0.245074	0.0337231	0.214295	0.491768	0.226038	0.0140048	yes	yes		yes
AGO4_208	2	560047	559501	560594	0.0468412	0.0164724	0.0273896	0.409068	0.155138	0.00536099	yes	yes		yes
AGO4_209	2	684171	683978	684365	0.88004	0.219202	0.579812	0.425595	0.116131	1.1761	yes			yes
AGO4_21	1	4525286	4524766	4525806	0.0203968	0.00796277	0.02709	0.00744104	0.0108153	0.0419093	yes	yes	yes	yes
AGO4_210	2	704015	703275	704755	0.0596176	0	0.0772851	0.0625676	0.00948531	0.0299517	yes	yes	yes	yes
AGO4_211	2	763401	762261	764541	1.35756	0.0433438	0.337609	0.258327	0.01825	0.0834985	yes	yes		yes
AGO4_212	2	904276	902595	905957	0.0432958	0.00238419	0.049958	0.628874	0.0838449	0	yes	yes		yes
AGO4_213	2	984455	983765	985146	0.0862017	0	0.0285531	0.309903	0.00435513	0	yes	yes		yes
AGO4_214	2	1021783	1021238	1022328	0.151677	0	0.133284	0.326494	0	0.0291314	yes	yes		yes
AGO4_215	2	1038302	1037421	1039184	0.0662424	0	0.0180849	0.304161	0.0165802	0	yes	yes		yes
AGO4_216	2	1050530	1049905	1051155	0.0218447	0	0.0642912	0.199864	0.0047145	0.00510737	yes	yes	yes	yes
AGO4_217	2	1083468	1083150	1083786	0.0990894	0.0177328	0.632638	0.284087	0.0123228	0	yes	yes		yes
AGO4_218	2	1112040	1110115	1113966	0.160367	0.0233929	0.0548322	0.94796	0.0723839	0	yes	yes		yes
AGO4_219	2	1274350	1273946	1274754	5.57267	0.363395	2.47896	1.23263	0	0.385				yes
AGO4_22	1	4543565	4542873	4544257	No Methylation in Col-0	No Methylation in Col-0	No Methylation in Col-0	No Methylation in Col-0	No Methylation in Col-0	No Methylation in Col-0
AGO4_220	2	1332847	1332440	1333254	0.0416928	0	0.0612434	0.552219	0.0304245	0.00936633	yes	yes		yes
AGO4_221	2	1371821	1370647	1372995	0.0698674	0.00572365	0.186262	0.785178	0.0522655	0.0140049	yes	yes		yes
AGO4_222	2	1381147	1380631	1381664	0.136431	0	0.0833487	0.651691	0.0663376	0	yes	yes		yes
AGO4_223	2	1457768	1457600	1457936	0.165703	0	0.266978	0.740478	0.0633176	0	yes	yes		yes
AGO4_224	2	1521518	1521061	1521975	0.125192	0.0239094	0.20029	0.427075	0.0238544	0.0192606	yes	yes		yes
AGO4_225	2	1522941	1522319	1523563	0.255764	0.0100005	0.0997037	0.622952	0.0282888	0	yes	yes		yes
AGO4_226	2	1571105	1570615	1571596	No Methylation in Col-0	No Methylation in Col-0	No Methylation in Col-0	No Methylation in Col-0	No Methylation in Col-0	No Methylation in Col-0
AGO4_227	2	1573013	1572426	1573600	0.0482779	0	0.00544144	0.488747	0.00769254	0.00834445	yes	yes		yes
AGO4_228	2	1586549	1584848	1588251	0.173114	0.00364059	0.146641	0.617918	0.0257572	0	yes	yes		yes
AGO4_229	2	1596771	1595532	1598011	0.1357	0.012753	0.101412	0.341157	0	0.0174764	yes	yes		yes
AGO4_23	1	4597742	4596718	4598766	0.727557	0.327565	0.183349	1.28628	0.241944	0.0692207		yes		yes
AGO4_230	2	1678831	1678450	1679212	0.0674284	0.00100241	0.0283084	0.239496	0.0153226	0	yes	yes	yes	yes
AGO4_231	2	1701824	1701311	1702337	0.11668	0	0.0453607	0.355897	0.00729372	0	yes	yes		yes
AGO4_232	2	1758619	1757727	1759512	0.458575	0.18151	0.538632	0.993713	0.134458	0.103221	yes	yes		yes
AGO4_233	2	1768087	1766101	1770074	0.732965	0.00785189	0.724303	1.28187	0.0736486	0.0624812	yes	yes		yes
AGO4_234	2	1804234	1803448	1805020	0.204987	0.0443913	0.334992	0.655539	0.08602	0	yes	yes		yes
AGO4_235	2	1866555	1865322	1867788	0.152298	0.0153324	0.0890851	0.225726	0	0.0425787	yes	yes	yes	yes
AGO4_236	2	1879429	1878509	1880350	0.112356	0.0102372	0.235709	0.686675	0.0641767	0.0215792	yes	yes		yes
AGO4_237	2	1903407	1902734	1904080	0.0591291	0	0.013128	0.230074	0	0	yes	yes	yes	yes
AGO4_238	2	1905462	1904232	1906693	0.289725	0.0404244	0.434395	0.778471	0.0971732	0.0175074	yes	yes		yes
AGO4_239	2	1994763	1993356	1996170	1.01168	0.204072	0.587954	0.405987	0.279874	0.301303	yes
AGO4_24	1	4896473	4895810	4897136	0.0376915	0.00348711	0.0050216	0.018419	0.00777151	0.0254395	yes	yes	yes	yes
AGO4_240	2	2029565	2028861	2030270	4.24025	4.2916	0.882353	1.71281	1.02085	1.08359				no
AGO4_241	2	2074921	2073380	2076462	0.643947	0.52874	0.647515	0.822871	0.696009	0.449895
AGO4_242	2	2085599	2084671	2086528	0.0506834	0.0436715	0.0511311	0.844257	0.592383	0.0522547	yes	yes
AGO4_243	2	2088424	2086788	2090060	0.389682	0.333052	0.168656	0.563171	0.543613	0.197661		yes
AGO4_244	2	2148527	2148099	2148956	0.143544	0.139956	0.224998	1.00613	0.664891	0.252438	yes
AGO4_245	2	2601627	2600579	2602675	0.077783	0.148873	0.230195	1.84372	2.19145	0.463506	yes			no
AGO4_246	2	2734154	2733417	2734891	0.317828	0.161223	0.36714	0.831282	0.638958	0.348433	yes
AGO4_247	2	2854286	2854027	2854545	0.127147	0.104799	0.307941	0.679487	0.603791	0.135836	yes	yes
AGO4_248	2	3024490	3021044	3027937	0.238048	0.339694	0.445643	0.509242	0.394895	0.265843
AGO4_249	2	3092571	3090084	3095058	0.943734	0.955725	0.870528	0.96043	1.49591	0.715312				no
AGO4_25	1	4994240	4992503	4995978	1.78851	0.897566	1.19717	0.320148	0.596567	0		yes
AGO4_250	2	3112674	3109484	3115864	0.183875	0.199588	0.246302	1.00246	0.747954	0.207681	yes	yes
AGO4_251	2	3199228	3196938	3201518	0.574898	0.498142	0.63863	0.796272	0.51849	0.40496
AGO4_252	2	4352985	4352046	4353924	0.155115	0	0.105461	0.528246	0.674678	0.117354	yes	yes
AGO4_253	2	4473142	4471222	4475062	0.242227	0.0851433	0	0.532169	0.509988	0.0301155	yes	yes
AGO4_254	2	5741354	5740885	5741824	0.0865176	0.0489792	0.0321554	1.35018	1.04221	0.0118332	yes	yes		no
AGO4_255	2	5870342	5869311	5871374	0.418126	0.471494	0.477465	1.0721	0.868923	0.569217				no
AGO4_256	2	5960418	5960044	5960793	0.244543	0.350032	0.367271	1.64149	1.23416	0.223208		yes		no
AGO4_257	2	5961712	5960965	5962459	0.509886	0.192477	0.260429	2.05384	1.51255	0.166197	yes	yes		no
AGO4_258	2	6044076	6043731	6044421	0.0407731	0.0141922	0.11279	0.766748	0.630807	0.0938245	yes	yes
AGO4_259	2	6163307	6162786	6163828	0.333369	0.020855	0.157846	0.437911	0.41888	0.089595	yes	yes
AGO4_26	1	5392441	5391093	5393790	0.122108	0.0127068	0.0189647	0.287738	0.172079	0.0233103	yes	yes		yes
AGO4_260	2	6179941	6178930	6180953	0.161219	0.15752	0.245038	0.765191	0.555888	0.179169	yes	yes
AGO4_261	2	6206254	6204647	6207862	0.0916709	0.00714455	0.0506708	0.29115	0.203186	0	yes	yes		yes
AGO4_262	2	6274630	6274066	6275194	0.107721	0.164665	0.114682	0.181842	0.116897	0.0535217	yes	yes	yes	yes
AGO4_263	2	6298045	6296936	6299154	0.0652776	0.00880114	0.105903	0.451193	0.246189	0.0285709	yes	yes		yes
AGO4_264	2	6561803	6560969	6562638	0.196932	0.126193	0.12731	0.362516	0.263485	0.0546211	yes	yes
AGO4_265	2	6567578	6566763	6568394	0.425315	0.817381	0.47885	2.49678	2.52777	0.417532				no
AGO4_266	2	6583292	6582939	6583645	0.515695	0.479917	0.614444	1.44989	1.55095	0.745905				no
AGO4_267	2	6587355	6586971	6587740	1.05681	1.62501	2.78631	0.435813	0.480822	0.982537
AGO4_268	2	6737688	6736133	6739243	0.207236	0.259032	0.162839	1.05474	0.965851	0.560677				no
AGO4_269	2	6860173	6859306	6861040	0.382839	0.314755	0.42708	0.572709	0.521588	0.496568
AGO4_27	1	5631340	5630981	5631699	3.89028	1.18178	2.36058	0.40498	1.7743	3.39913				no
AGO4_270	2	6881239	6880436	6882043	0.647464	0.561211	0.577962	0.840515	0.770431	0.369011				no
AGO4_271	2	6885967	6884978	6886957	0.947507	1.01517	0.832036	1.03277	0.895766	0.635833				no
AGO4_272	2	6893095	6892756	6893434	0.109482	0.0249668	0.0139565	0.754941	0.549308	0.0532871	yes	yes
AGO4_273	2	6946001	6944986	6947016	0.147666	0.119235	0.143605	0.940151	0.934401	0.164045	yes	yes		no
AGO4_274	2	6991055	6989786	6992325	0.675229	0.641211	0.682937	0.775828	0.694457	0.558052
AGO4_275	2	7048425	7048013	7048838	1.26256	0.717152	0.91138	0.394233	0.916552	0.198719		yes		no
AGO4_276	2	7178751	7178062	7179440	0.0796664	0.0418894	0.066109	0.518745	0.320136	0.0402679	yes	yes
AGO4_277	2	7536099	7535789	7536409	0.0601635	0.040349	0.0289287	0.883259	0.836052	0.19827	yes	yes		no
AGO4_278	2	7856026	7855314	7856738	0.143217	0.0735925	0.0351632	0.329806	0.0160823	0	yes	yes		yes
AGO4_279	2	7956442	7955840	7957045	0.160612	0.0699843	0.0900341	0.869243	0.797095	0.0538186	yes	yes		no
AGO4_28	1	5770743	5770268	5771218	0.265713	0.21324	0.167982	0.322336	0.0540598	0.541292	yes			yes
AGO4_280	2	7961284	7960913	7961656	0.0855654	0.0782578	0.0782676	0.5304	0.490327	0.104817	yes	yes
AGO4_281	2	8017965	8015414	8020516	0.254594	0.321807	0.281964	1.34091	1.30134	0.326378				no
AGO4_282	2	8149705	8149367	8150044	2.48992	0.0644028	2.28113	2.961	2.06389	0.426652	yes			no
AGO4_283	2	8236038	8235510	8236567	0.073852	0.141441	0.118087	0.283683	0.257487	0.0350803	yes	yes
AGO4_284	2	8908149	8907123	8909175	0.0588954	0	0.00609499	0.27598	0.184991	0.0219419	yes	yes		yes
AGO4_285	2	8910800	8909352	8912248	0.162521	0.0101949	0.0235752	1.3977	1.02257	0.00223002	yes	yes		no
AGO4_286	2	8956544	8955176	8957912	0.792373	1.0182	0.630227	0.246533	0.830926	0.620602			yes	no
AGO4_287	2	9262649	9261647	9263652	0.0243383	0.0720703	0.0217238	0	0.0819286	0.0469459	yes	yes	yes	yes
AGO4_288	2	9311165	9309968	9312362	0.133143	0.0752479	0.0591314	0.615388	0.50615	0.121815	yes	yes
AGO4_289	2	9313953	9312561	9315345	0.0176254	0.00747942	0.0402037	1.13532	0.47291	0.127962	yes	yes
AGO4_29	1	5873152	5872861	5873444	0.377149	0.230046	0.278706	0.26222	0.367685	0.383572	yes
AGO4_290	2	9528203	9527271	9529135	0.542523	0.973881	0.206324	0.112084	0.418995	0.442911			yes
AGO4_291	2	9585179	9584321	9586037	0.0378577	0.00761829	0.0654767	0.853388	0.467327	0.00751371	yes	yes
AGO4_292	2	9891247	9889977	9892518	0.0708193	0.00478119	0.0102707	0.385846	0.174794	0.0249248	yes	yes		yes
AGO4_293	2	9987094	9986439	9987750	1.14338	0.702583	0.273585	0.454907	0.310307	0.3399
AGO4_294	2	10070876	10070393	10071360	0.241655	0.0518167	0.00431141	0.74453	0.323172	0	yes	yes
AGO4_295	2	10518469	10517694	10519245	0.764097	1.79575	0.991823	0.67479	0.218647	0.804778				yes
AGO4_296	2	10553140	10552145	10554136	0.150945	0.182921	0.0502829	0.333412	0.153684	0.0419659	yes	yes		yes
AGO4_297	2	10566518	10566120	10566916	0.305954	0.138877	0.114554	0.511355	0.350795	0.0429688	yes	yes
AGO4_298	2	11079741	11078979	11080504	10.003	2.51083	12.1996	5.33286	4.60874	0		yes		no
AGO4_299	2	11164045	11163554	11164536	0.0307548	0.0306087	0.00621485	0.0775015	0.0953316	0	yes	yes	yes	yes
AGO4_3	1	168987	168509	169465	No Methylation in Col-0	No Methylation in Col-0	No Methylation in Col-0	No Methylation in Col-0	No Methylation in Col-0	No Methylation in Col-0
AGO4_30	1	5876058	5875665	5876452	0.839078	0.480353	0.0842429	0.181898	0.867781	0.407977			yes	no
AGO4_300	2	11669295	11668949	11669642	0.133816	0.0365281	0.0769339	0.269585	0.0678694	0.0394049	yes	yes		yes
AGO4_301	2	11834888	11834313	11835463	0.17607	0.0910869	0.0607857	0.181016	0.0191532	0	yes	yes	yes	yes
AGO4_302	2	11948835	11947946	11949725	0.217359	0.490548	0.291262	0.671763	0.171614	0.147266		yes		yes
AGO4_303	2	12033540	12032933	12034148	0.533424	0.159562	0.348449	0.400337	0.437607	0.364805	yes
AGO4_304	2	12174114	12173863	12174365	0.0586525	0.0448782	0.0307374	0.314123	0.207251	0.0349391	yes	yes		yes
AGO4_305	2	12198394	12197885	12198904	0.284031	0.13598	0.262926	0.0227396	0.0323601	0.565918	yes		yes	yes
AGO4_306	2	12410703	12409661	12411746	0.157492	0.100334	0.0594184	0.174454	0.275371	0.0138892	yes	yes	yes
AGO4_307	2	13094562	13093163	13095962	0.46688	0.478321	0.447415	0.437545	0.405646	0.430976
AGO4_308	2	13160999	13159907	13162092	0.0691581	0.0413335	0.0949117	0.066855	0.221266	0.0719958	yes	yes	yes	yes
AGO4_309	2	13163213	13162229	13164197	0.478261	0.208333	1.98206	0.584499	0.3663	1.03175	yes
AGO4_31	1	6173775	6173007	6174544	0.0253293	0.0293358	0.0482159	0.0177819	0.0212548	0.0211389	yes	yes	yes	yes
AGO4_310	2	13289478	13288980	13289976	0.706429	0.699583	0.371223	0.515204	0.888869	0.0524616		yes		no
AGO4_311	2	13374498	13373004	13375993	0.12973	0.03533	0.0795726	0.361999	0.355948	0.0943231	yes	yes
AGO4_312	2	13660356	13658653	13662059	0.361451	0.0849586	0.0514472	0.540537	0.2972	0.0159143	yes	yes
AGO4_313	2	13802992	13802283	13803702	No Methylation in Col-0	No Methylation in Col-0	No Methylation in Col-0	No Methylation in Col-0	No Methylation in Col-0	No Methylation in Col-0
AGO4_314	2	13965751	13965543	13965960	1.50959	0.853649	1.6655	0.31097	0.327174	0.932605
AGO4_315	2	13987054	13986287	13987822	0.141039	0.407701	0.178184	0.112763	0.122204	0.190455		yes	yes	yes
AGO4_316	2	14290495	14289495	14291495	0.0875553	0.0229779	0.070741	0.166046	0.0669835	0.033557	yes	yes	yes	yes
AGO4_317	2	14330660	14330431	14330889	0.521584	0.379997	0.544774	0.231873	0.700434	0.165734		yes	yes
AGO4_318	2	14363905	14363457	14364353	0.0285036	0.0491711	0.0126627	0.0155865	0.0088406	0.0348409	yes	yes	yes	yes
AGO4_319	2	14457365	14457141	14457590	0.0657481	0.0553186	0.0871142	1.14825	0.881383	0.365516	yes			no
AGO4_32	1	6213919	6213171	6214667	0.222098	0.258905	0.923262	0	0.100015	0.386238			yes	yes
AGO4_320	2	14573337	14572223	14574451	12.5331	2.43486	5.47732	3.47577	2.36383	8.59286				no
AGO4_321	2	14813409	14812457	14814361	0.0243923	0.023251	0.00871838	0.419878	0.0892758	0.015397	yes	yes		yes
AGO4_322	2	14835008	14834812	14835204	0.632621	0.110144	1.09208	0.256387	0.516981	0	yes	yes
AGO4_323	2	14887551	14887143	14887960	0.215331	0.0676722	0.169765	0.247994	0.0756211	0.00548604	yes	yes	yes	yes
AGO4_324	2	14906766	14906487	14907046	0.358155	0.956978	0.360304	0	0.538452	0.0763419		yes	yes
AGO4_325	2	15110910	15109770	15112051	1.8112	0.81286	1.38794	0.589659	0.66871	0.79077
AGO4_326	2	15314773	15314244	15315303	0.444269	0.0505719	0.628857	0.581035	1.10155	0.463869	yes			no
AGO4_327	2	15597708	15597037	15598380	0.146043	0.139756	0.176144	0.397304	0.123978	0.385118	yes			yes
AGO4_328	2	15821839	15821264	15822414	0.11325	0.112932	0.0995148	0.26807	0.166269	0.0298411	yes	yes		yes
AGO4_329	2	15847190	15846379	15848001	0.587556	0.266216	0.551937	0.658622	0.520684	0.301318
AGO4_33	1	6589748	6588977	6590519	0.908961	0.901823	0.839852	0.970249	1.07091	0.57639				no
AGO4_330	2	16004200	16002806	16005594	0.97893	0.917086	0.868505	1.07827	1.10263	0.386845				no
AGO4_331	2	16008707	16007548	16009867	0.6462	0.838831	0.706632	1.00414	1.07573	0.394558				no
AGO4_332	2	16022932	16021283	16024581	0.195671	0.0707658	0.236552	0.338888	0.288976	0.0756983	yes	yes
AGO4_333	2	16116515	16115602	16117429	0.179772	0.0177744	0.0388365	0.0539707	0.0461079	0.0539571	yes	yes	yes	yes
AGO4_334	2	16320440	16320233	16320647	3.29264	0.813698	1.36686	1.20915	0.997426	0.765226				no
AGO4_335	2	16347931	16347222	16348640	0.287168	0.0702874	0.122836	0.575194	0.32818	0.0746316	yes	yes
AGO4_336	2	16462077	16461535	16462620	0.655415	0.21128	0.33697	0.708259	0.486203	0.483373	yes
AGO4_337	2	16467379	16466913	16467845	0.0330787	0.0123384	0.0226908	0.420535	0.340936	0.0360811	yes	yes
AGO4_338	2	16560585	16560185	16560985	0.0110061	0.00903144	0.0173287	0.0160549	0.218471	0.00482408	yes	yes	yes	yes
AGO4_339	2	16605892	16605592	16606192	0.818629	0.265576	1.24921	1.88765	0.474032	0		yes
AGO4_34	1	6593332	6591633	6595031	0.282484	0.363019	0.255469	0.517575	0.421095	0.283232
AGO4_340	2	17300251	17298880	17301622	0.213929	0.011424	0.0875651	0.339178	0.310254	0	yes	yes
AGO4_341	2	17488993	17488395	17489591	0.00949508	0.0133982	0.0919417	0.32073	0.438953	0.0606289	yes	yes
AGO4_342	2	17562087	17561573	17562601	8.33412	3.81542	1.31795	0.904144	5.72371	3.81705				no
AGO4_343	2	17712196	17710935	17713458	3.95204	4.99154	3.00949	3.79244	0.646586	1.15639
AGO4_344	2	17992652	17991937	17993367	0.0428222	0.00953231	0.0145623	0.315281	0.268035	0.00110643	yes	yes
AGO4_345	2	18268901	18267638	18270165	0.35009	0.79089	0.929147	1.04103	0.650048	0.69266
AGO4_346	2	18957745	18957440	18958051	0.0642433	0.056019	0.0938868	0.00878579	0.0541134	0.0409315	yes	yes	yes	yes
AGO4_347	2	19242911	19242216	19243606	0.0238486	0	0.0257366	0.450918	0.202445	0.00610656	yes	yes		yes
AGO4_348	2	19322573	19322335	19322811	0.293949	0.0546529	0.166307	1.24922	0.938366	0.196645	yes	yes		no
AGO4_349	2	19528518	19527667	19529369	0.0834999	0.0687159	0.125278	0.699313	0.586183	0.0534239	yes	yes
AGO4_35	1	6715540	6715051	6716030	0.137743	0.00610375	0.00274826	0.25021	0.00274826	0.0777387	yes	yes		yes
AGO4_350	2	19623412	19622861	19623964	0.0265928	0.0234636	0.0311282	0.263962	0.246818	0.0258896	yes	yes		yes
AGO4_351	3	25635	25092	26179	2.46615	0.304739	1.1465	0.622748	0.0662477	0		yes		yes
AGO4_352	3	43106	42101	44112	0.0884006	0.0189854	0.0203187	0.0175351	0	0	yes	yes	yes	yes
AGO4_353	3	557827	557268	558387	0.0374021	0.00198901	0	0.045786	0	0	yes	yes	yes	yes
AGO4_354	3	624844	624140	625549	0.953026	0	0.300139	0.324906	0	0	yes	yes		yes
AGO4_355	3	1031313	1030746	1031880	0.0232024	0.00100591	0.184994	0.0464536	0.0115121	0	yes	yes	yes	yes
AGO4_356	3	1034676	1034271	1035081	1.09374	0.517811	0.813308	0.227203	0	0.76253			yes	yes
AGO4_357	3	1342103	1341429	1342777	0.0661346	0.0197564	0.0440549	0.314981	0.0662609	0.00296827	yes	yes		yes
AGO4_358	3	1755880	1755089	1756671	2.57956	0	2.05343	0.58805	0	0	yes	yes		yes
AGO4_359	3	1951522	1950888	1952157	0.0378287	0.00282835	0.023315	0.0106091	0	0.00567088	yes	yes	yes	yes
AGO4_36	1	6777245	6776905	6777585	1.54942	3.41858	1.39796	1.73126	0.741095	0.793945
AGO4_360	3	2842411	2841868	2842955	3.02787	0.780416	0.770501	0.839851	1.48235	2.84437				no
AGO4_361	3	2889589	2889218	2889961	0.507918	0.353043	0.639887	0.610759	0.263111	0.189858		yes
AGO4_362	3	2953103	2952274	2953932	0.223676	0.069705	0.0547812	1.15502	0.190095	0.0528248	yes	yes		yes
AGO4_363	3	3654194	3653600	3654789	1.02954	1.86883	1.95832	0.103848	0.573186	0.789057			yes
AGO4_364	3	3803728	3803540	3803917	1.5134	2.26422	1.87327	0.556889	0.440541	0.88362
AGO4_365	3	3812926	3812452	3813401	0.786798	0.944429	0.758307	0.799767	0.712323	0.669447
AGO4_366	3	3838644	3838112	3839177	0.0357461	0.158568	0.0689055	0.348018	0.168384	0.0195813	yes	yes		yes
AGO4_367	3	3874124	3873626	3874623	0.0370708	0.00776467	0.0292861	0.395418	0.147012	0.0043214	yes	yes		yes
AGO4_368	3	3987525	3986592	3988458	0.0918044	0.0382878	0.0488853	0.602077	0.193178	0.0469908	yes	yes		yes
AGO4_369	3	4179905	4179220	4180590	0.0908181	0.0866132	0.0306335	0.0751915	0.151887	0.138304	yes	yes	yes	yes
AGO4_37	1	7060086	7059664	7060508	0.518667	0.574343	1.044	0.121696	0.328667	1.27576			yes
AGO4_370	3	4494608	4493936	4495280	0.0083339	0.00982148	0.00441949	0.154245	0.0769137	0.0408803	yes	yes	yes	yes
AGO4_371	3	4745531	4745007	4746056	0.0151819	0.125173	0.0689799	0.00650651	0.0248893	0.0769937	yes	yes	yes	yes
AGO4_372	3	5122451	5120702	5124200	0.29113	1.11686	0.537892	0.459395	0.208047	0.36458				yes
AGO4_373	3	5137367	5137021	5137713	0.0437869	0.0314173	0.0325234	0.27016	0.221917	0.0196584	yes	yes		yes
AGO4_374	3	5228854	5228157	5229551	0.0584563	0.143474	0.0266996	0.0784204	0.00873895	0	yes	yes	yes	yes
AGO4_375	3	5248355	5247949	5248761	4.62124	2.6731	0.363636	0.747826	0.363636	1.5914
AGO4_376	3	5609121	5608835	5609407	No Methylation in Col-0	No Methylation in Col-0	No Methylation in Col-0	No Methylation in Col-0	No Methylation in Col-0	No Methylation in Col-0
AGO4_377	3	5899294	5898918	5899671	2.50869	0.815843	0.527639	1.08578	0.889006	0.253866				no
AGO4_378	3	5952196	5950458	5953934	23.563	6.91885	14.339	1.54348	2.21806	18.2307				no
AGO4_379	3	6227128	6226651	6227605	1.30607	1.10497	2.06357	3.03641	0.860745	1.40625				no
AGO4_38	1	7088290	7087353	7089228	0.315119	0.431701	0.435736	0.413555	0	0.344827				yes
AGO4_380	3	6268968	6268564	6269372	0.799648	1.65955	0.356049	0.401126	0.482206	0.473963
AGO4_381	3	6318999	6318223	6319776	3.39123	2.25153	2.70103	1.91525	0.692828	2.23589
AGO4_382	3	6388765	6387678	6389853	0.928031	0.0755172	0.659875	0.0322206	0.150916	0.263136	yes		yes	yes
AGO4_383	3	6771811	6770868	6772754	0.217417	0.0632615	0.176195	0.529007	0.365676	0.144124	yes	yes
AGO4_384	3	6941631	6940400	6942862	0.119755	0	0.0362556	0.512225	0.535414	0.0207368	yes	yes
AGO4_385	3	7047391	7046864	7047918	0.591899	0.362151	0.317578	0.138031	0.093638	0.113208		yes	yes	yes
AGO4_386	3	7057042	7056694	7057390	No Methylation in Col-0	No Methylation in Col-0	No Methylation in Col-0	No Methylation in Col-0	No Methylation in Col-0	No Methylation in Col-0
AGO4_387	3	7093917	7093529	7094305	0.0368414	0.0377696	0.0328615	1.05788	1.07987	0.0203994	yes	yes		no
AGO4_388	3	7142970	7142322	7143619	0.0236871	0.00758252	0.0165559	0.155537	0.100865	0	yes	yes	yes	yes
AGO4_389	3	7341865	7340732	7342998	0.0402778	0.018464	0.152542	0.257798	0.0300497	0.073484	yes	yes		yes
AGO4_39	1	7272127	7271421	7272834	No Methylation in Col-0	No Methylation in Col-0	No Methylation in Col-0	No Methylation in Col-0	No Methylation in Col-0	No Methylation in Col-0
AGO4_390	3	7755928	7753996	7757860	0.718728	0.885434	1.51952	0.40168	0.397476	1.10114
AGO4_391	3	7834609	7834093	7835125	0.280167	0.0589746	0.109617	0.147718	0.119778	0	yes	yes	yes	yes
AGO4_392	3	8185946	8185674	8186218	0.0759691	0.137403	0.101825	0.0988581	0.0340421	0.0703106	yes	yes	yes	yes
AGO4_393	3	8244809	8243915	8245704	0.216087	0.148942	0.332342	0.500605	0.35178	0.160731	yes	yes
AGO4_394	3	8294585	8293820	8295351	0.0289551	0.0788358	0.0683105	0.334445	0.0887329	0.0700589	yes	yes		yes
AGO4_395	3	8379887	8379609	8380165	0.0367422	0.0208073	0.020124	0.0124841	0.0101588	0.0259388	yes	yes	yes	yes
AGO4_396	3	8564983	8564657	8565309	0.0785184	0.0611425	0.0198368	0.116812	0.0447995	0.0451844	yes	yes	yes	yes
AGO4_397	3	8604156	8602377	8605935	1.13172	0.346542	0.691023	1.00593	1.07687	0.198776		yes		no
AGO4_398	3	8619941	8618823	8621060	2.31704	0.750385	1.44987	1.18369	0.985327	0		yes		no
AGO4_399	3	8985911	8985575	8986247	0.159299	0.0263992	0.0285447	0.50306	0.404573	0.0255279	yes	yes
AGO4_4	1	238578	238199	238958	0.490938	0.0673786	0.51429	0.618562	0.0685184	0.0798378	yes	yes		yes
AGO4_40	1	7313437	7312636	7314239	0.179387	0.064669	0.0640835	0.200694	0.068286	0.0178182	yes	yes	yes	yes
AGO4_400	3	9055332	9054893	9055772	0.056236	0.00685819	0.115455	0.303663	0.235512	0.075561	yes	yes		yes
AGO4_401	3	9323631	9323217	9324046	0.498921	0.499822	0.293103	0.870711	0.337785	0.368512
AGO4_402	3	9404515	9403291	9405739	0.646033	1.09074	0.0800911	0.0980187	0.316242	0.439687			yes
AGO4_403	3	9663293	9663023	9663564	7.48149	1.18829	0.230769	2.32333	0.71298	1.2
AGO4_404	3	9682792	9681712	9683873	0.181956	0.246523	0.0929377	0.582576	0.515703	0.0879854	yes	yes
AGO4_405	3	9769242	9768829	9769656	0.0211902	0.0262036	0.0375678	0.0337384	0.00839486	0.0191395	yes	yes	yes	yes
AGO4_406	3	10044903	10044178	10045629	0.180972	0.160754	0.11977	0.246722	0.357983	0.0344298	yes	yes	yes
AGO4_407	3	10113401	10112444	10114359	0.583961	0.123176	0.232758	0.28208	0.141737	0.213571	yes	yes		yes
AGO4_408	3	10172462	10171910	10173015	0.348118	0.0100266	0.315332	0.358606	0.245299	0.0743786	yes	yes		yes
AGO4_409	3	10191220	10190474	10191967	0.0835079	0.0245819	0.122571	0.383613	0.198027	0.0241485	yes	yes		yes
AGO4_41	1	7784137	7783353	7784921	0.065937	0.04073	0.155316	0.106464	0.107065	0.0777741	yes	yes	yes	yes
AGO4_410	3	10255062	10254569	10255556	0.0197227	0.0201725	0.00667265	0.0904243	0.124899	0.011789	yes	yes	yes	yes
AGO4_411	3	10450207	10449330	10451084	0.0759616	0.0424658	0.213125	0.102983	0.0385623	0.0660809	yes	yes	yes	yes
AGO4_412	3	10459542	10458913	10460172	0.131027	0.0352166	0.0465095	0.755017	0.698766	0.0523092	yes	yes
AGO4_413	3	10517692	10517135	10518250	0.0727461	0.0110333	0.0716051	0.197021	0.0583707	0.0153661	yes	yes	yes	yes
AGO4_414	3	10678678	10678258	10679099	0.30777	0.222423	0.294291	0.863217	0.541552	0.290742	yes
AGO4_415	3	10766089	10764563	10767616	0.113607	0.187897	0.133526	0.786792	0.452131	0.451296	yes
AGO4_416	3	10781373	10780593	10782154	0.155312	0.0177495	0.0554948	0.435987	0.233823	0.0617936	yes	yes		yes
AGO4_417	3	10810179	10808565	10811793	0.467903	0.410456	0.463631	0.915636	0.820517	0.321603				no
AGO4_418	3	10899150	10898781	10899520	0.0971324	0.00895041	0.0460227	0.214711	0.0821301	0.0356689	yes	yes	yes	yes
AGO4_419	3	10906608	10904570	10908646	0.148534	0.298738	0.291786	0.231884	0.253299	0.188636		yes	yes
AGO4_42	1	7833994	7833638	7834351	0.0350815	0.0281215	0.0629572	0.287342	0.177255	0.0919221	yes	yes		yes
AGO4_420	3	10917073	10914977	10919170	1.60716	2.65766	2.22817	2.4637	1.23989	2.49835				no
AGO4_421	3	10938373	10938021	10938726	0.0394602	0.0298447	0.0340135	0.876315	0.700485	0.0885356	yes	yes
AGO4_422	3	11036418	11035305	11037532	0.142744	0.0916983	0.0442395	0.413731	0.0860368	0.0345912	yes	yes		yes
AGO4_423	3	11055157	11053785	11056529	0.196508	0.135651	0.358026	0.950943	1.0885	0.2523	yes			no
AGO4_424	3	11099756	11099210	11100302	0.233106	0.0779522	0.04619	0.742409	0.546987	0.0669735	yes	yes
AGO4_425	3	11180408	11179627	11181189	0.293124	0.375978	0.291907	1.02148	1.27214	0.400321				no
AGO4_426	3	11455850	11455011	11456690	0.405073	0.45958	0.94233	1.15521	1.6172	0.367902				no
AGO4_427	3	11485772	11484949	11486595	0.420538	0.697116	0.347734	1.48801	1.41779	0.534809				no
AGO4_428	3	11639220	11638527	11639914	0.389126	0.352547	0.546907	0.767164	0.691695	0.228786		yes
AGO4_429	3	11801637	11800780	11802495	0.523341	0.494403	0.480459	0.435392	0.546139	0.272727
AGO4_43	1	8169438	8169042	8169834	0.110557	0.0751257	0.0739074	0.366963	0.0885246	0.0108247	yes	yes		yes
AGO4_430	3	11972492	11971897	11973088	0.0332099	0.0409952	0.0899101	0.412372	0.500327	0.0356363	yes	yes
AGO4_431	3	12658915	12657961	12659870	0.0901303	0.0422421	0.112321	0.183887	0.279734	0.0547049	yes	yes	yes
AGO4_432	3	12668971	12668431	12669511	0.0649769	0.0373604	0.147106	1.01119	0.786772	0.189797	yes	yes		no
AGO4_433	3	12670819	12669843	12671795	0.0465182	0.0216109	0.0626189	1.40007	1.24414	0.125144	yes	yes		no
AGO4_434	3	12960787	12959244	12962331	0.324434	0.227041	0.506734	0.916694	0.852472	0.16249	yes	yes		no
AGO4_435	3	13261740	13261356	13262124	0.0487091	0.0563199	0.233733	0.977518	0.835838	0.153149	yes	yes		no
AGO4_436	3	13331306	13330057	13332555	9.74313	4.93126	6.45388	3.73214	3.48394	8.55				no
AGO4_437	3	13334274	13332919	13335629	0.400191	0.308322	0.334393	0.878668	0.96252	0.389951				no
AGO4_438	3	13454864	13452509	13457220	0.58917	0.704419	0.676327	1.24821	1.27473	0.485379				no
AGO4_439	3	13461646	13460265	13463028	0.847628	0.849863	0.70205	1.43743	1.25041	0.508753				no
AGO4_44	1	8409223	8408807	8409640	0.0818572	0.097436	0.14414	0.309493	0.227193	0.221965	yes	yes		yes
AGO4_440	3	13466901	13465471	13468331	0.799171	0.804098	0.788915	0.996328	0.955225	0.425579				no
AGO4_441	3	13471370	13468580	13474160	1.15146	1.05603	1.02115	1.11655	1.02017	0.638446				no
AGO4_442	3	13480718	13480168	13481268	0.120761	0.0300533	0.123727	0.552324	0.550221	0.1233	yes	yes
AGO4_443	3	14057489	14056866	14058113	0.236948	0.231912	0.141997	0.70558	0.611932	0.0547166	yes	yes
AGO4_444	3	14273681	14272461	14274901	0.166114	0.203548	0.487642	0.285997	0.266648	0.168741	yes	yes
AGO4_445	3	14307264	14306008	14308521	0.190861	0.152999	0.148737	0.982123	1.07732	0.197671	yes	yes		no
AGO4_446	3	14318444	14318089	14318799	0.0099152	0.00465073	0.0630696	0.424755	0.392072	0.0503888	yes	yes
AGO4_447	3	14679146	14677912	14680380	0.316198	0.351145	0.467668	0.769465	0.575159	0.192036		yes
AGO4_448	3	14736991	14735777	14738205	0.110144	0.0474664	0.11844	0.993501	1.10627	0.0290882	yes	yes		no
AGO4_449	3	14961058	14960734	14961383	0.522385	0.0280547	0.329644	1.26483	1.23756	0.210411	yes	yes		no
AGO4_45	1	8539428	8538213	8540643	0.06415	0.00407188	0.0169707	0.522219	0.338469	0.0333894	yes	yes
AGO4_450	3	15061829	15061326	15062332	0.634922	0.690577	0.784227	0.852339	1.0271	0.475757				no
AGO4_451	3	15215780	15215128	15216433	0.0757576	0.0280304	0.0859036	0.238141	0.0772568	0.0452033	yes	yes	yes	yes
AGO4_452	3	15295273	15292605	15297942	0.0315411	0.0121549	0.0510386	1.42452	1.15305	0.0631727	yes	yes		no
AGO4_453	3	15476508	15474842	15478175	0.228987	0.0453689	0.172033	0.514819	0.688685	0.0480856	yes	yes
AGO4_454	3	15667381	15666332	15668430	0.029294	0.0294384	0.0691832	0.520292	0.36401	0.0259369	yes	yes
AGO4_455	3	15704899	15704204	15705594	0.0873844	0.00711025	0.0481649	0.177836	0.217531	0.0688221	yes	yes	yes	yes
AGO4_456	3	15739680	15737799	15741561	0.0152598	0.00162116	0.0860175	0.801704	0.732661	0.0673992	yes	yes
AGO4_457	3	15802962	15801837	15804088	0.0586092	0.0355134	0.0367291	0.671876	0.645622	0.0485546	yes	yes
AGO4_458	3	16056390	16055887	16056893	0.228128	0.0561621	0.058157	0.82905	0.0786117	0.0646939	yes	yes		yes
AGO4_459	3	16114383	16114054	16114713	0.130884	0.0187024	0.0514235	0.526626	0.42619	0.021403	yes	yes
AGO4_46	1	8573498	8572730	8574267	0.158082	0.0217528	0.0265639	0.113638	0.0823588	0.022103	yes	yes	yes	yes
AGO4_460	3	16144443	16144207	16144679	0.19155	0.0438511	0.0424486	0.531723	0.437023	0.0672506	yes	yes
AGO4_461	3	16148411	16147936	16148887	0.182821	0.202041	0.0860714	0.394525	0.108894	0.0376299	yes	yes		yes
AGO4_462	3	16241897	16241416	16242379	0.00668179	0.0222629	0.069355	1.01757	0.824591	0.0245337	yes	yes		no
AGO4_463	3	16291191	16290392	16291991	1.89348	0.300812	0.259789	0.547477	0.233312	1.56942				yes
AGO4_464	3	16357717	16357336	16358099	0.199094	0.0375999	0.261023	0.734372	0.301004	0.0952358	yes	yes
AGO4_465	3	16448213	16447939	16448487	42.1944	12.3695	7.33899	5.11895	4.02803	11.5461				no
AGO4_466	3	16539194	16538568	16539821	0.0494087	0.0400144	0.0107087	0.0171998	0.0193059	0.0122089	yes	yes	yes	yes
AGO4_467	3	16683246	16682491	16684001	0.0537141	0.0333534	0.0236881	0.0663084	0.0483031	0.0142187	yes	yes	yes	yes
AGO4_468	3	16685693	16684264	16687123	0.330695	0.166423	0.103508	0.515691	0.259394	0.127619	yes	yes
AGO4_469	3	16731512	16730464	16732560	0.109194	0.118987	0.126247	0.320003	0.232046	0.00973915	yes	yes		yes
AGO4_47	1	8623059	8622205	8623913	0.0862469	0.0199893	0.127763	0.501493	0.378367	0.0645094	yes	yes
AGO4_470	3	16839937	16839120	16840754	0.250338	0.152033	0.19472	0.680306	0.520818	0.225068	yes	yes
AGO4_471	3	16855314	16854401	16856228	0.106129	0.0661229	0.0760183	0.279455	0.190729	0.0944616	yes	yes		yes
AGO4_472	3	16881080	16879814	16882347	0.171578	0.153384	0.183622	1.00935	0.836801	0.145765	yes	yes		no
AGO4_473	3	16943326	16942318	16944334	0.270659	0.146021	0.0956197	0.651199	0.316753	0.141414	yes	yes
AGO4_474	3	17065059	17064796	17065323	0.365581	0.531587	0.0752684	0.0829803	0.115108	0.247759		yes	yes	yes
AGO4_475	3	17087062	17086612	17087513	0.100788	0.0141529	0.0217308	0.258912	0.0848412	0.164051	yes	yes		yes
AGO4_476	3	17164756	17163724	17165789	0.23496	0.347978	0.444695	0.511368	0.359454	0.273301
AGO4_477	3	17178580	17178045	17179116	0.133071	0.0343279	0.0196521	0.282632	0.0685794	0.00670076	yes	yes		yes
AGO4_478	3	17203117	17202177	17204058	0.0420115	0.0428967	0.0461206	0.80438	0.832209	0.0249039	yes	yes		no
AGO4_479	3	17332284	17331665	17332903	0.0801059	0.0168472	0.0578907	0.410265	0.149497	0.046454	yes	yes		yes
AGO4_48	1	8649501	8648383	8650620	0.222843	0.295344	0.285419	0.45626	0.417227	0.204129		yes
AGO4_480	3	17418454	17417846	17419062	0.282924	0.111938	0.146011	0.582594	0.643165	0.194622	yes	yes
AGO4_481	3	17437377	17436665	17438090	0.37123	0.477321	0.434325	0.923062	1.16704	0.356445				no
AGO4_482	3	17516655	17515549	17517762	0.0635373	0.0216774	0.0624681	0.112772	0.0156289	0.0136339	yes	yes	yes	yes
AGO4_483	3	17566313	17565211	17567415	0.105418	0.0454501	0.0873572	0.473091	0.314344	0.0856424	yes	yes
AGO4_484	3	17605060	17604696	17605425	1.16558	3.35996	1.6347	0.142655	0.849948	2.05021			yes	no
AGO4_485	3	17636157	17635818	17636496	0.0479826	0.0732141	0.066387	0.172488	0.0489136	0.101112	yes	yes	yes	yes
AGO4_486	3	17641011	17640265	17641757	0.165429	0.0416592	0.114864	0.779974	0.423643	0.0193522	yes	yes
AGO4_487	3	17775557	17772918	17778197	0.0645102	0.0199854	0.0681914	1.14688	1.07566	0.158986	yes	yes		no
AGO4_488	3	17975292	17973637	17976948	1.41396	2.25927	1.02393	0.358032	0.493092	1.08159
AGO4_489	3	18040840	18040394	18041286	0.0904724	0.0543199	0.0504166	0.0203797	0.0037666	0.018833	yes	yes	yes	yes
AGO4_49	1	8981851	8981030	8982673	0.227962	0.27101	0.545564	0.910834	0.399011	0.864744
AGO4_490	3	18054212	18052112	18056312	1.408	0.783712	0.68441	1.12007	0.473992	0.182525		yes
AGO4_491	3	18059199	18058048	18060351	0.281329	0.0235629	0.152908	0.41621	0.0827057	0	yes	yes		yes
AGO4_492	3	18251428	18250530	18252326	1.02762	0.387113	0.216853	0.407118	0.201119	0		yes		yes
AGO4_493	3	18612127	18611405	18612850	0.0320299	0.0134144	0.0512359	0.101256	0.0870608	0.0319571	yes	yes	yes	yes
AGO4_494	3	18634675	18633492	18635858	0.0237853	0.00750833	0.00283854	0.293594	0.218435	0.0449968	yes	yes		yes
AGO4_495	3	18758062	18756499	18759625	0.0215781	0.0483207	0.138182	0.101694	0.105086	0.028907	yes	yes	yes	yes
AGO4_496	3	18873605	18873064	18874146	0.0348096	0.0217506	0.00454322	0.0797796	0.0264385	0.0269754	yes	yes	yes	yes
AGO4_497	3	19000620	19000403	19000837	4.82049	2.71108	0.557988	3.16473	1.07641	1.34502				no
AGO4_498	3	19164636	19163646	19165627	2.45252	6.63739	2.46127	0.25035	1.16501	3.75183				no
AGO4_499	3	19301500	19301095	19301906	0.127636	0.0163168	0.167272	0.00405987	0.0460665	0.0272011	yes	yes	yes	yes
AGO4_5	1	372088	371224	372952	0.105585	0	0.0183675	0.126155	0.00545496	0	yes	yes	yes	yes
AGO4_50	1	9204021	9203453	9204589	0.237911	0.013848	0.0189735	0.662984	0.136775	0	yes	yes		yes
AGO4_500	3	19459321	19458629	19460013	3.65649	1.01918	2.52366	1.07654	0.789963	3.20605				no
AGO4_501	3	19471746	19471209	19472284	0.269504	0.0954552	0.373227	0.764352	0.534451	0.171448	yes	yes
AGO4_502	3	19521201	19520381	19522021	0.112612	0.0123541	0.0836446	0.981206	0.358841	0.00557925	yes	yes
AGO4_503	3	19779938	19779355	19780522	0.0382653	0.0422711	0.0349394	0.585211	0.0841493	0.0347316	yes	yes		yes
AGO4_504	3	20056116	20055560	20056673	0.0408604	0.0601495	0.0287445	0.303697	0.180622	0.0369011	yes	yes		yes
AGO4_505	3	20143641	20142806	20144477	0.0516353	0.0478784	0	0.0230963	0.0403902	0.0306254	yes	yes	yes	yes
AGO4_506	3	20304562	20304328	20304797	0.414723	0.306678	0.320366	0.392185	0.375769	0.151171		yes
AGO4_507	3	20330350	20330132	20330569	0.0227163	0.0205774	0.0804907	0.708314	0.458349	0.00198065	yes	yes
AGO4_508	3	20353741	20352558	20354924	0.0412232	0.0301168	0.0160201	0.522882	0.312013	0.0198853	yes	yes
AGO4_509	3	20365179	20364670	20365688	2.30066	1.61245	1.93662	1.26154	0.402548	0.77647
AGO4_51	1	9466188	9465935	9466441	4.20424	3.22828	1.38543	1.76211	0.269231	2.42375
AGO4_510	3	20769930	20769200	20770660	0.267223	0.0341669	0.0293449	0.913317	0.728438	0.161039	yes	yes
AGO4_511	3	21131136	21130199	21132074	0.0741665	0.0969504	0.0575304	0.346553	0.264692	0.0824355	yes	yes
AGO4_512	3	21413409	21413005	21413814	0.0296249	0.0341254	0.056368	0.0122568	0.00767441	0.0142997	yes	yes	yes	yes
AGO4_513	3	21617161	21616657	21617666	0.0203981	0.00515691	0.130498	0.603069	0.634866	0	yes	yes
AGO4_514	3	22032497	22031739	22033255	0.17149	0.0451925	0.250212	0.219398	0.328263	0.114326	yes	yes	yes
AGO4_515	3	22173285	22172538	22174032	1.84405	2.22191	1.44274	0.729418	1.38133	2.16483				no
AGO4_516	3	22494297	22493750	22494845	0.0611912	0.0199923	0.0222402	0.016604	0.0298634	0.0158112	yes	yes	yes	yes
AGO4_517	3	22791710	22791184	22792236	1.92677	0.914329	0.858654	2.34728	0.969852	0.492656				no
AGO4_518	4	414407	414203	414611	0.452114	0.274779	0.531693	0.50699	0.354148	0.0881619		yes
AGO4_519	4	595249	594491	596007	0.017013	0.0228444	0.0241514	0.515603	0.0796049	0	yes	yes		yes
AGO4_52	1	9676779	9676247	9677311	0.49643	0.374813	0.528199	1.00183	0.86801	0.245793		yes		no
AGO4_520	4	601290	600809	601771	0.506724	0	0.90981	0.692727	0	0	yes	yes		yes
AGO4_521	4	661665	661262	662068	0.426472	0.0427332	0.0204945	0.54001	0.00878864	0	yes	yes		yes
AGO4_522	4	920444	919544	921344	0.149187	0	0.0489545	0.347035	0	0	yes	yes		yes
AGO4_523	4	929328	928797	929860	0.0125049	0	0.0321636	0.261743	0.025221	0	yes	yes		yes
AGO4_524	4	1063551	1062606	1064496	0.0055108	0	0	0.00984073	0	0.013777	yes	yes	yes	yes
AGO4_525	4	1091909	1091617	1092201	0.164761	0	0.0687674	1.0216	0.0771507	0	yes	yes		yes
AGO4_526	4	1192909	1192315	1193503	0.226021	0.0142318	0.123116	0.447335	0.158345	0.0401008	yes	yes		yes
AGO4_527	4	1288337	1287150	1289524	0.0475028	0	0.177115	0.666673	0.0118754	0.00268657	yes	yes		yes
AGO4_528	4	1356661	1354674	1358648	0.126367	0	0.0463998	0.0614355	0.0100298	0	yes	yes	yes	yes
AGO4_529	4	1372848	1371113	1374583	0.0975788	0.0165637	0.103192	0.281044	0.0318274	0.013838	yes	yes		yes
AGO4_53	1	9812195	9811375	9813016	0.0134035	0.0108569	0.0103961	0.0143348	0.00385746	0.0173402	yes	yes	yes	yes
AGO4_530	4	1488626	1488172	1489080	0.0277413	0	0.0526273	0.0455512	0.00847966	0	yes	yes	yes	yes
AGO4_531	4	1757589	1756953	1758225	0.123549	0.0150606	0.0765437	0.677651	0.0172071	0.0151183	yes	yes		yes
AGO4_532	4	2345337	2344494	2346180	0.169795	0.032	0.0836542	0.8263	0.833355	0.226807	yes	yes		no
AGO4_533	4	2604428	2604071	2604786	0.825117	0.82193	0.742899	1.26627	1.11192	0.823616				no
AGO4_534	4	5134703	5132618	5136788	0.118288	0.363518	0.199422	0.738145	1.01386	0.0705335		yes		no
AGO4_535	4	5252617	5252143	5253092	0.0119339	0.0675731	0.031681	0.550263	0.00921856	0	yes	yes		yes
AGO4_536	4	5297931	5296742	5299121	0.200631	0.0168781	0.0720485	0.71262	0.0471742	0.0231914	yes	yes		yes
AGO4_537	4	5354510	5352097	5356924	0.382811	0.088853	0.168133	1.33635	0.716768	0	yes	yes
AGO4_538	4	5459049	5458254	5459845	0.16156	0.124477	0.0597211	0.159872	0.117043	0.0260793	yes	yes	yes	yes
AGO4_539	4	5515504	5513888	5517121	0.840985	0.866727	0.791431	0.853694	0.926665	0.566376				no
AGO4_54	1	10288243	10287622	10288865	3.14452	0.913432	1.80224	0.610782	0.80516	4.22683				no
AGO4_540	4	5614108	5612715	5615501	0.0906899	0.0220876	0.258906	0.753958	0.465739	0.188667	yes	yes
AGO4_541	4	5634852	5633791	5635914	0.113484	0.0150939	0.116826	0.0604233	0.0834026	0.00235455	yes	yes	yes	yes
AGO4_542	4	5642421	5642149	5642694	0.340235	0.0570899	0.0372121	0.710254	0.247459	0.0247467	yes	yes		yes
AGO4_543	4	5717344	5716814	5717875	0.543157	0.164524	0.0659394	0.0468654	0.115638	0.180469	yes	yes	yes	yes
AGO4_544	4	5763301	5761804	5764799	0.296416	0.0597	0.0953581	0.0977609	0.114834	0	yes	yes	yes	yes
AGO4_545	4	6016222	6015853	6016592	0.0416394	0.078455	0.0427798	0.0227792	0.140172	0.0590463	yes	yes	yes	yes
AGO4_546	4	6057817	6055311	6060324	0.66221	0.600165	0.716837	1.27031	1.21593	0.568807				no
AGO4_547	4	6161400	6160952	6161848	0.382706	0.268159	0.0222077	0.428789	0.242404	0.243842		yes		yes
AGO4_548	4	6215858	6215604	6216112	0.125321	0.306857	0.220345	0.354825	0.439326	0.246159		yes
AGO4_549	4	6332284	6330825	6333744	0.351973	0.21313	0.304572	0.881184	0.602416	0.381472	yes
AGO4_55	1	10364907	10364661	10365154	0.271153	0.587702	0.166377	0.241979	0.236323	0.173703		yes	yes	yes
AGO4_550	4	6339746	6338543	6340949	0.0402818	0.0158356	0.0291224	0.526021	0.398251	0.0361456	yes	yes
AGO4_551	4	6528609	6528269	6528950	0.0778541	0.0907699	0.0760534	0.0664605	0.172386	0.0481876	yes	yes	yes	yes
AGO4_552	4	6529548	6529147	6529949	0.0581326	0.03637	0.206717	0.941125	0.876522	0.0937139	yes	yes		no
AGO4_553	4	6579881	6578417	6581345	0.179311	0.111301	0.192884	0.524188	0.275483	0.0727575	yes	yes
AGO4_554	4	6595039	6594186	6595892	0.274138	0.0585736	0.184921	0.279271	0.210753	0.0519003	yes	yes		yes
AGO4_555	4	6834961	6833412	6836510	0.654466	0.559604	0.404924	0.100142	0.238565	0.122802		yes	yes	yes
AGO4_556	4	6890267	6889755	6890780	0.156256	0.0693672	0.065487	0.0620076	0.0226591	0.101078	yes	yes	yes	yes
AGO4_557	4	6920240	6919958	6920523	0.483157	0.527683	0.528846	0.496201	0.601092	0.420064
AGO4_558	4	7330657	7329240	7332074	0.00860563	0.00759455	0.0231231	0.422829	0.170747	0.00982827	yes	yes		yes
AGO4_559	4	7404537	7403977	7405098	0.217062	0.0169906	0.105905	0.533452	0.125081	0	yes	yes		yes
AGO4_56	1	10421376	10420488	10422264	0.157509	0.136986	0.112758	0.545192	0.328583	0.0736533	yes	yes
AGO4_560	4	7437281	7435386	7439177	6.97789	6.93735	0.814187	9.41172	3.38866	4.04729				no
AGO4_561	4	7520394	7519442	7521347	0.346666	0.12592	0.218363	0.0283348	0.12968	0.071686	yes	yes	yes	yes
AGO4_562	4	7945342	7944789	7945896	0.0100927	0.036597	0.0456745	0.657202	0.973159	0.081005	yes	yes		no
AGO4_563	4	8345516	8345087	8345946	0.0564223	0.0174289	0.00673959	0.632786	0.169146	0.0279278	yes	yes		yes
AGO4_564	4	8474094	8473086	8475102	0.238664	0.672809	0.273259	0.170906	0.519191	0.120472		yes	yes
AGO4_565	4	8550982	8550556	8551408	0.0453012	0.0273326	0.0292419	0.339866	0.233852	0.0732668	yes	yes		yes
AGO4_566	4	8670555	8669691	8671420	0.132727	0.01673	0.210225	0.32233	0.210091	0.150327	yes	yes		yes
AGO4_567	4	8705856	8705524	8706189	0.593972	0.58357	0.578758	0.469874	0.495827	0.47279
AGO4_568	4	8946759	8945878	8947641	0.209189	0.11581	0.61956	0.928683	0.604735	0.252173	yes
AGO4_569	4	9162383	9162028	9162739	0.0980571	0.330568	0.435073	0.305426	0.382362	0.0702132		yes
AGO4_57	1	10456080	10455817	10456344	0.731984	0.305245	0.203221	0.991645	0.529737	0.49679
AGO4_570	4	9189250	9188986	9189514	0.0773703	0.0164892	0.0691976	0.440008	0.314659	0.111615	yes	yes
AGO4_571	4	9190342	9189771	9190914	0.0720768	0.00727141	0.0115954	0.192408	0.139285	0.0389998	yes	yes	yes	yes
AGO4_572	4	9266270	9265802	9266739	0.0626252	0.0102618	0.0197227	0.0248286	0.0150864	0.0176056	yes	yes	yes	yes
AGO4_573	4	9283489	9282833	9284145	0.0736686	0.0974411	0.057203	0.519094	0.493299	0.135609	yes	yes
AGO4_574	4	9406391	9405848	9406934	0.263183	0.279432	1.15638	0.786154	0.311437	0.23971		yes
AGO4_575	4	9637606	9636885	9638328	0.0565837	0.0640474	0.0675937	0.218585	0.11204	0.00416216	yes	yes	yes	yes
AGO4_576	4	9675805	9675481	9676129	0.130803	0.0252272	0.0118164	0.229208	0.0496828	0.0262743	yes	yes	yes	yes
AGO4_577	4	9861095	9860513	9861678	0.308065	0.0420117	0.0636935	0.615757	0.771909	0.0813383	yes	yes		no
AGO4_578	4	9902539	9902199	9902879	0.227136	0.141485	0.37536	0.355715	0.253702	0.148153	yes	yes
AGO4_579	4	9981652	9979633	9983671	0.593281	0.0105305	0.0709573	0.750276	0.47432	0.063304	yes	yes
AGO4_58	1	10512879	10512573	10513186	0.0563431	0.0381771	0.05555	0.301111	0.201737	0.0116814	yes	yes		yes
AGO4_580	4	10008327	10007292	10009363	0.153089	0.105519	0.0593348	0.320303	0.0744093	0.0809579	yes	yes		yes
AGO4_581	4	10191147	10189406	10192888	4.13904	0.773521	3.01152	1.27785	1.47687	0.318138				no
AGO4_582	4	10210018	10209252	10210784	3.26229	1.85065	0.908957	2.42072	1.53058	0.30374				no
AGO4_583	4	10247897	10247442	10248352	0.102071	0.0138353	0.0888988	0.0808244	0.0124723	0.0114028	yes	yes	yes	yes
AGO4_584	4	10299421	10299018	10299824	0.0515052	0.0560676	0.0426957	0.0845828	0.0196313	0.00928701	yes	yes	yes	yes
AGO4_585	4	10648253	10647038	10649468	0.371372	0.0270805	0.044113	0.475585	0.327764	0.044816	yes	yes
AGO4_586	4	10800743	10799958	10801528	2.85047	12.0933	0.53407	2.57487	0.547232	2.53562
AGO4_587	4	10826604	10825940	10827269	1.27986	0.345594	0.540516	0	0.631141	0.565125			yes
AGO4_588	4	10900315	10899438	10901192	0.0246844	0.0146173	0.0577183	0.961785	1.19551	0.0748022	yes	yes		no
AGO4_589	4	10942523	10940982	10944065	0.465636	0.406915	0.318726	0.835358	0.2238	0.890858				yes
AGO4_59	1	10690186	10689977	10690395	1.1486	0.718528	0.791292	1.74099	0.413121	0		yes
AGO4_590	4	11372887	11370800	11374975	0.302984	0.211749	0.205005	0.873968	0.725503	0.252595	yes
AGO4_591	4	11376089	11375716	11376462	0.707357	0.246581	0.392085	0.90785	0.0961893	1.59505	yes			yes
AGO4_592	4	11827165	11826463	11827867	0.49831	0.4488	0.38779	0.731352	0.268906	0.0180166		yes
AGO4_593	4	11932470	11931571	11933370	0.136124	0.0718646	0.0108409	0.0288961	0.00794912	0.0845256	yes	yes	yes	yes
AGO4_594	4	12115260	12114637	12115883	0.245892	0.139951	0.19426	0.272326	0.0967466	0.0145644	yes	yes		yes
AGO4_595	4	12116776	12116598	12116955	2.6109	3.19346	2.03746	3.49784	0.174545	1.12848				yes
AGO4_596	4	12562879	12562219	12563540	0.485493	0.172214	0.306259	1.06383	0.258672	0.501045	yes
AGO4_597	4	12570171	12569582	12570761	0.137473	0.0473096	0.133057	0.43868	0.330645	0.0871759	yes	yes
AGO4_598	4	12828683	12827657	12829710	2.10618	2.4249	1.00958	0.593172	0.431989	0.946414
AGO4_599	4	12844318	12843604	12845033	0.161906	0.0808619	0.0846328	0.914989	0.587215	0.0712375	yes	yes
AGO4_6	1	634325	633753	634898	0.0192266	0.00317747	0.0399072	0.0240001	0.0209038	0	yes	yes	yes	yes
AGO4_60	1	10795827	10795436	10796219	4.20708	1.69702	0.744963	3.47835	1.96663	2.81969				no
AGO4_600	4	13181500	13180831	13182170	0.316547	0.982741	0.393437	0.13098	0.0746599	0.185335		yes	yes	yes
AGO4_601	4	13536554	13536243	13536865	0.308431	0.0240201	0.00420229	0.83132	0.292721	0.0375755	yes	yes
AGO4_602	4	14114116	14113569	14114663	0.586884	1.44153	0.176282	0.612832	1.71922	0.810898				no
AGO4_603	4	14426262	14425956	14426568	3.07738	2.77283	4.19448	1.32037	3.03259	8.92641				no
AGO4_604	4	14687483	14686910	14688057	No Methylation in Col-0	No Methylation in Col-0	No Methylation in Col-0	No Methylation in Col-0	No Methylation in Col-0	No Methylation in Col-0
AGO4_605	4	14806453	14806137	14806769	1.60846	0.986448	0.147389	0.667942	0.567696	0.934606
AGO4_606	4	14881815	14881508	14882122	1.29934	0.146389	0.544779	0.536431	1.71197	0.501351	yes			no
AGO4_607	4	14895136	14894831	14895441	4.44534	2.97249	2.33185	1.02703	0.616216	0.961916
AGO4_608	4	14921908	14920845	14922972	2.20901	3.13069	0.805435	0.161076	1.35957	0.80788			yes	no
AGO4_609	4	15373386	15372673	15374100	0.0183882	0.0251032	0.0540025	0.151511	0.0166804	0.0470284	yes	yes	yes	yes
AGO4_61	1	10944254	10943939	10944570	0.677108	0.308696	0.181319	0.0431687	0.146899	0.239428		yes	yes	yes
AGO4_610	4	15377135	15376695	15377576	0.749573	0.887791	0.984673	0.198827	0.279154	0.262415			yes
AGO4_611	4	15917638	15916960	15918317	2.19448	0.684846	0.160862	0.0821424	0.209919	0		yes	yes	yes
AGO4_612	4	16262941	16262580	16263302	3.25567	3.0634	0.279131	0.73111	0.666239	0.627262
AGO4_613	4	16572489	16571669	16573309	0.0264659	0.0144606	0.0127027	0.111978	0.0489433	0.0302386	yes	yes	yes	yes
AGO4_614	4	16923002	16922590	16923414	1.09668	1.23855	0.745588	0.372907	0.259091	1.08
AGO4_615	4	17039675	17038747	17040604	1.15922	5.61277	3.87091	3.03608	1.81383	9.51138				no
AGO4_616	4	17174968	17174648	17175288	0.369197	0.0407917	0.622379	0.301132	0.202707	0.0481827	yes	yes		yes
AGO4_617	4	17511827	17511358	17512297	0.123216	0.0195374	0.0273642	0.0570378	0.0454071	0	yes	yes	yes	yes
AGO4_618	4	17723790	17723443	17724137	1.689	6.81023	1.22361	0.479964	1.2364	0		yes		no
AGO4_619	4	17739346	17738629	17740064	1.14797	0.0712882	0.0551908	0.348663	0.0349167	1.00378	yes			yes
AGO4_62	1	11066984	11066633	11067335	0.802261	0.840039	0.789312	0.549282	0.632129	0.164342		yes
AGO4_620	4	18280324	18279424	18281224	0.116643	0.388884	0.22053	0.420223	0.406446	0.110436		yes
AGO4_621	4	18377976	18377534	18378418	0.188856	0.16392	0.0931948	3.8343	3.18062	0.114644	yes	yes		no
AGO4_622	5	56885	56130	57641	0.154275	0	0.0153956	0.36558	0.0087757	0	yes	yes		yes
AGO4_623	5	81416	80899	81933	No Methylation in Col-0	No Methylation in Col-0	No Methylation in Col-0	No Methylation in Col-0	No Methylation in Col-0	No Methylation in Col-0
AGO4_624	5	90911	89691	92131	0.038406	0.00294876	0.0243792	0.0231293	0	0	yes	yes	yes	yes
AGO4_625	5	155912	155284	156540	55.8848	0.550561	26.2033	20.891	2.88235	0		yes		no
AGO4_626	5	356677	355896	357459	0.0407782	0	0.0691476	0.634976	0.0450874	0.0054182	yes	yes		yes
AGO4_627	5	394679	394115	395243	0.0991265	0.0044618	0.0930681	0.729682	0.120426	0.0591593	yes	yes		yes
AGO4_628	5	765892	765339	766445	0.0562349	0	0.0114439	0.0309294	0	0.0016722	yes	yes	yes	yes
AGO4_629	5	1108454	1107912	1108996	0.0663133	0.0274552	0.0534404	0.056024	0.0273	0.0036325	yes	yes	yes	yes
AGO4_63	1	11301601	11300882	11302321	0.058843	0.0227807	0.022885	0.857789	0.834932	0.052151	yes	yes		no
AGO4_630	5	1323392	1323084	1323701	0.684574	0.195733	0.44139	0.685975	0.124115	0.173842	yes	yes		yes
AGO4_631	5	1673499	1671076	1675922	6.56275	0.207086	6.48715	1.17349	0.340691	0	yes	yes
AGO4_632	5	1709437	1708469	1710405	1.00358	0.226392	0.772925	0	0.205753	0.454589	yes		yes	yes
AGO4_633	5	1827512	1826622	1828403	0.281173	0	0.226616	0.374772	0.0255809	0	yes	yes		yes
AGO4_634	5	1938166	1937873	1938460	16.0845	0	2.15335	5.04752	0	0	yes	yes		yes
AGO4_635	5	1977718	1977347	1978090	0.354914	0	1.22666	0.961569	0	0.245014	yes	yes		yes
AGO4_636	5	2276319	2275841	2276797	0.0206521	0.0139004	0.0274324	0.0216993	0.000957379	0	yes	yes	yes	yes
AGO4_637	5	2859824	2858429	2861220	0.574836	1.38954	3.90682	1.01458	0.430013	1.53628
AGO4_638	5	3079428	3078922	3079935	0.159453	0.0515883	0.124439	0.405829	0.275552	0.0382895	yes	yes
AGO4_639	5	3181713	3181135	3182292	0.979148	0.381763	2.00253	0.457875	0.344407	0.551979
AGO4_64	1	11623003	11622166	11623841	0.992343	0.133724	1.27716	0.538293	0.296251	1.73821	yes
AGO4_640	5	3756646	3754298	3758994	0.837555	0.0915117	0.110307	0	0.531537	0.0426184	yes	yes	yes
AGO4_641	5	3780241	3780048	3780435	0.576661	2.58402	0.605333	0	0.500894	0		yes	yes
AGO4_642	5	3904716	3904055	3905377	0.831611	0.867015	0.93481	0.785162	0.732818	0.548026
AGO4_643	5	4130459	4129909	4131010	0.305752	0.386285	0.133241	0.693335	0.137938	0.175558		yes		yes
AGO4_644	5	4465026	4464433	4465620	0.0320092	0.0294234	0.0256872	0.118611	0.0251937	0	yes	yes	yes	yes
AGO4_645	5	5156020	5155467	5156573	0.0785717	0.0239703	0.00926564	0.0741381	0.0406876	0.0145156	yes	yes	yes	yes
AGO4_646	5	5212623	5211877	5213369	20.3099	4.77285	10.494	8.23588	5.70061	4.73953				no
AGO4_647	5	5701536	5701055	5702017	0.0451122	0.0330413	0.0880115	0.849558	0.803186	0.1626	yes	yes		no
AGO4_648	5	5970024	5968989	5971060	0.10265	0.0181261	0.0855538	1.44742	1.48777	0.23981	yes	yes		no
AGO4_649	5	6212587	6212332	6212843	0.657527	0.671546	0.66475	0.721519	0.65333	0.25698
AGO4_65	1	11666887	11666018	11667757	0.0528903	0.0190282	0.0408903	0.223715	0.168165	0.0181427	yes	yes	yes	yes
AGO4_650	5	6341407	6340422	6342393	0.262099	0.30871	0.367768	0.843121	0.731149	0.396793
AGO4_651	5	6420238	6419685	6420792	0.0206769	0.0129486	0.0227182	0.531729	0.255759	0.0149238	yes	yes
AGO4_652	5	6469352	6468458	6470246	0.184512	0.116483	0.0754374	0.203086	0.103229	0.0832433	yes	yes	yes	yes
AGO4_653	5	6476985	6476709	6477261	0.129772	0.0195175	0.0743469	0.138961	0.155913	0.0134758	yes	yes	yes	yes
AGO4_654	5	6907254	6905775	6908734	0.0483369	0.039128	0.051955	0.250659	0.0102362	0.0234747	yes	yes		yes
AGO4_655	5	6995185	6994714	6995656	0.0672412	0.0091792	0.0488597	0.262122	0.158266	0.0539595	yes	yes		yes
AGO4_656	5	7097598	7097146	7098050	0.0806512	0.0406499	0.0247182	0.138942	0.16619	0.0912802	yes	yes	yes	yes
AGO4_657	5	7114317	7113698	7114937	0.908366	0.385824	0.253001	0.797469	0.504583	0.246737		yes
AGO4_658	5	7272782	7272520	7273044	0.0706654	0.00963214	0.0247911	0.471728	0.381833	0.0153563	yes	yes
AGO4_659	5	7276792	7276103	7277481	0.0292175	0.0318043	0.103078	0.0967218	0.0250557	0	yes	yes	yes	yes
AGO4_66	1	11678809	11678476	11679143	0.428095	0.212644	0.0229292	0.510093	0.09837	0.0466824	yes	yes		yes
AGO4_660	5	7468139	7467217	7469062	0.213067	0.00703319	0.0355981	0.310838	0.0248929	0.0191479	yes	yes		yes
AGO4_661	5	7554418	7553980	7554856	0.252771	0.0741693	0.127396	0.504036	0.584692	0	yes	yes
AGO4_662	5	7620621	7620023	7621220	4.06709	0.971764	0.947799	1.17596	3.87438	1.57716				no
AGO4_663	5	7670344	7668968	7671720	0.0702187	0.0917587	0.311918	0.428616	0.152273	0.495496	yes			yes
AGO4_664	5	7752623	7751940	7753306	0.111272	0.0211249	0.0133218	0.00262929	0.0238374	0.010079	yes	yes	yes	yes
AGO4_665	5	7777000	7775931	7778070	0.0256765	0.0277751	0.015399	0.460828	0.0673602	0	yes	yes		yes
AGO4_666	5	7780679	7780088	7781271	0.0584779	0.0277821	0.0307896	0.238476	0.0837087	0.0131967	yes	yes	yes	yes
AGO4_667	5	8101678	8100932	8102425	0.0538949	0.0176056	0.0300589	0.127178	0.0495021	0.0198817	yes	yes	yes	yes
AGO4_668	5	8120746	8119442	8122050	0.14727	0.171815	0.32272	0.130057	0.0971484	0.323547	yes		yes	yes
AGO4_669	5	8216310	8215413	8217207	0.0197959	0.0286504	0.00616515	0.216939	0.0255071	0.0274739	yes	yes	yes	yes
AGO4_67	1	11828832	11828568	11829096	50.3315	17.1128	19.6416	30.9083	14.533	28.4066				no
AGO4_670	5	8290229	8289015	8291443	0.200117	0.033537	0.0946422	0.270796	0.15214	0.0686946	yes	yes		yes
AGO4_671	5	8538687	8537926	8539448	0.123014	0.0362723	0.0520503	0.633285	0.276754	0.0340136	yes	yes
AGO4_672	5	8589076	8588671	8589481	0.104391	0.0153451	0.0303455	0.457732	0.22333	0.0296559	yes	yes		yes
AGO4_673	5	8702613	8701392	8703834	0.221991	0.163286	0.242503	1.19809	0.612454	0.434118	yes
AGO4_674	5	9048964	9047816	9050112	0.134642	0.0407573	0.0718079	0.979008	0.940924	0.0771511	yes	yes		no
AGO4_675	5	9090845	9088800	9092890	0.132026	0.045377	0.0999002	1.0201	0.630979	0.144573	yes	yes
AGO4_676	5	9115468	9115078	9115858	0.111438	0.0641227	0.309718	0.0604236	0	0.031948	yes	yes	yes	yes
AGO4_677	5	9156086	9155023	9157150	0.0917425	0.0351727	0.120971	0.184696	0.0450717	0.0187958	yes	yes	yes	yes
AGO4_678	5	9221525	9220762	9222288	1.11693	1.11598	2.06247	1.34601	0.465339	1.42191
AGO4_679	5	9232227	9231448	9233007	0.162494	0.035529	0.132596	0.473173	0.197087	0.125647	yes	yes		yes
AGO4_68	1	12009756	12008646	12010867	0.188149	0.118299	0.208376	0.804933	0.615068	0.0320557	yes	yes
AGO4_680	5	9460755	9459182	9462329	0.158547	0.0860975	0.308133	1.03492	0.756796	0.200146	yes	yes		no
AGO4_681	5	9487322	9486566	9488078	0.332015	0.379098	0.256295	0.417286	0.26616	0.164385		yes
AGO4_682	5	9623602	9623195	9624010	0.0386728	0.00811066	0.060859	0.274596	0.28444	0.0490502	yes	yes
AGO4_683	5	9648534	9648027	9649041	0.034179	0.00776373	0.0173253	0.0509405	0.00653371	0.024262	yes	yes	yes	yes
AGO4_684	5	9741152	9740592	9741713	0.392506	0.218217	0.341517	1.34867	0.930701	0.264486	yes			no
AGO4_685	5	9807046	9806504	9807588	0.161424	0.0839195	0.0941294	0.372466	0.258139	0.0467754	yes	yes
AGO4_686	5	9877781	9876356	9879206	0.106854	0.0449241	0.0694648	0.124449	0.307894	0.0421235	yes	yes	yes
AGO4_687	5	9880363	9879546	9881180	0.267418	0.0178607	0.0695873	0.313641	0.0699187	0.122299	yes	yes		yes
AGO4_688	5	9938950	9938354	9939547	0.529525	0.469547	0.574976	1.02785	0.967795	0.645097				no
AGO4_689	5	9956159	9954678	9957640	0.306666	0.166205	0.32215	0.833968	0.851472	0.166835	yes	yes		no
AGO4_69	1	12021559	12019877	12023241	0.325984	0.0537527	0.0994629	0.656298	0.242803	0.0668299	yes	yes		yes
AGO4_690	5	9984116	9983577	9984655	0.675696	0.0859336	0.038376	0.939731	0.0955079	0.0817247	yes	yes		yes
AGO4_691	5	10002799	10001578	10004020	0.157303	0.249442	0.240333	0.586273	0.71488	0.287265	yes
AGO4_692	5	10031341	10030737	10031945	2.15606	0.204199	0.763845	0.184602	0.0669925	0.430122	yes		yes	yes
AGO4_693	5	10216128	10215587	10216669	0.652658	0.752168	0.861123	0.746067	0.722326	0.438102
AGO4_694	5	10240581	10239815	10241348	0.0659085	0.0506221	0.0655306	1.02614	0.290812	0.03032	yes	yes
AGO4_695	5	10287615	10286664	10288567	1.11842	0.0856953	0.109586	0.419308	0.20218	0.0383413	yes	yes		yes
AGO4_696	5	10390119	10389362	10390877	0.267224	0.564408	0.553521	0.732249	0.708783	0.157296		yes
AGO4_697	5	10417463	10416768	10418158	0.730662	0.764388	0.764273	1.04113	0.965114	0.617763				no
AGO4_698	5	10422252	10420806	10423699	0.269203	0.0356009	0.343425	0.783097	0.807411	0.258472	yes			no
AGO4_699	5	10610940	10609263	10612618	0.820401	0.326751	0.599784	0.520907	0.914268	0.740168				no
AGO4_7	1	792146	791468	792824	0.013997	0	0.0236406	0.063105	0.00142362	0	yes	yes	yes	yes
AGO4_70	1	12116987	12116570	12117405	0.102089	0	0.145423	0.127213	0.0148394	0.302496	yes		yes	yes
AGO4_700	5	10613313	10612876	10613750	0.103332	0.0805338	0.105038	0.744625	0.354483	0.242202	yes	yes
AGO4_701	5	10654090	10652709	10655471	0.158719	0.0334371	0.11726	0.533473	0.411288	0.11719	yes	yes
AGO4_702	5	10760423	10759093	10761753	0.260735	0.397877	0.508401	0.880414	0.849847	0.616163				no
AGO4_703	5	10806580	10804897	10808264	1.19945	0.3947	0.553058	1.32405	1.08769	0.458046				no
AGO4_704	5	11378960	11377956	11379965	0.05903	0.0700158	0.135807	0.705653	0.779155	0	yes	yes		no
AGO4_705	5	11384318	11382236	11386401	0.167983	0.106908	0.0304033	0.378892	0.609911	0.00749377	yes	yes
AGO4_706	5	13357926	13356993	13358860	0.0453627	0.120281	0.0339425	0.100356	0.0311208	0.0278627	yes	yes	yes	yes
AGO4_707	5	13466459	13466096	13466823	0.131656	0.181703	0.172832	0.340336	0.11541	0.113974	yes	yes		yes
AGO4_708	5	13613625	13613128	13614122	0.106633	0.0329967	0.0183033	0.103576	0.10968	0.0376676	yes	yes	yes	yes
AGO4_709	5	13689489	13687528	13691451	0.193906	0.204675	0.199453	1.09081	0.803441	0.250149	yes			no
AGO4_71	1	12251774	12250864	12252684	0.674469	0.747462	0.477629	0.91285	0.602303	0.423969
AGO4_710	5	13861149	13860117	13862181	0.132152	0.276199	0.156734	0.805736	0.656582	0.210077		yes
AGO4_711	5	13903437	13903060	13903814	0.197035	0.00916563	0.0153316	0.100209	0.143846	0.00457334	yes	yes	yes	yes
AGO4_712	5	14012462	14011308	14013617	0.216219	0.408464	0.430713	0.322255	0.284346	0.0445455		yes
AGO4_713	5	14066448	14066140	14066756	0.017198	0.0178633	0.0227738	0.023308	0.0182235	0.00508901	yes	yes	yes	yes
AGO4_714	5	14094905	14094056	14095754	0.174602	0.10423	0.185779	0.484202	0.50545	0.0902335	yes	yes
AGO4_715	5	14139191	14138591	14139792	0.288235	0.0858348	0.194915	0.253753	0.294456	0.211139	yes	yes
AGO4_716	5	14279906	14278805	14281007	0.157031	0.185868	0.1169	0.2542	0.22801	0.0967342	yes	yes		yes
AGO4_717	5	14352758	14352491	14353025	No Methylation in Col-0	No Methylation in Col-0	No Methylation in Col-0	No Methylation in Col-0	No Methylation in Col-0	No Methylation in Col-0
AGO4_718	5	14525878	14525023	14526734	0.216207	0.223837	0.20467	0.873169	0.587855	0.115923	yes	yes
AGO4_719	5	14563532	14562744	14564320	0.28498	0.143567	0.0687302	0.958846	0.307557	0.153226	yes	yes
AGO4_72	1	12282872	12282040	12283704	0.0461162	0.0418733	0.106759	0.171883	0.237217	0.0225472	yes	yes	yes	yes
AGO4_720	5	14566657	14566413	14566902	0.0581981	0.0473812	0.0948872	0.0363144	0.0284315	0.0313862	yes	yes	yes	yes
AGO4_721	5	14590028	14589620	14590436	0.0829765	0.0312567	0.0473423	0.525941	0.44247	0.0182094	yes	yes
AGO4_722	5	14594734	14594299	14595169	0.0295096	0.0204426	0.027067	0.0312401	0.0415948	0.00494328	yes	yes	yes	yes
AGO4_723	5	14746747	14746124	14747370	0.220699	0.0753716	0.16018	0.517478	0.248854	0.146629	yes	yes		yes
AGO4_724	5	14748097	14747569	14748626	0.407311	0.490361	0.384096	1.17762	0.77279	0.509859				no
AGO4_725	5	14834350	14833617	14835083	0.15685	0.163561	0.131879	0.332565	0.577033	0.0543252	yes	yes
AGO4_726	5	14878863	14878225	14879501	0.3847	0.0253416	0.0158982	0.0150086	0.0479128	0.0527151	yes	yes	yes	yes
AGO4_727	5	14972063	14970501	14973626	0.0347955	0.0270159	0.0321731	0.15893	0.0651621	0.0399201	yes	yes	yes	yes
AGO4_728	5	14994691	14994170	14995212	0.0466448	0.0373077	0.0383149	0.702094	0.510718	0.0318418	yes	yes
AGO4_729	5	15013928	15013591	15014266	0.246419	0.170544	0.238763	0.389918	0.399211	0.323274	yes
AGO4_73	1	12302844	12302390	12303298	0.0443634	0.0282037	0.0532198	0.280955	0.141177	0.0265712	yes	yes		yes
AGO4_730	5	15182325	15181030	15183620	0.102364	0.114733	0.090179	0.107638	0.0580595	0.0145397	yes	yes	yes	yes
AGO4_731	5	15259950	15258557	15261344	0.129094	0.0926492	0.0881876	0.210482	0.165538	0.0384944	yes	yes	yes	yes
AGO4_732	5	15297272	15296708	15297837	0.136793	0.123172	0.205279	0.401932	0.22567	0.111143	yes	yes		yes
AGO4_733	5	15308381	15307652	15309110	0.0831524	0.0196629	0.0553867	0.0400461	0.0226375	0.00279317	yes	yes	yes	yes
AGO4_734	5	15640073	15638752	15641394	0.338534	0.376404	0.275644	0.665733	0.440139	0.242603		yes
AGO4_735	5	15791035	15790718	15791353	0.0552383	0.017286	0.02321	0.584598	0.361841	0.0697192	yes	yes
AGO4_736	5	15882445	15881916	15882974	0.0935061	0	0.0795347	0.546308	0.473501	0.0423125	yes	yes
AGO4_737	5	15956171	15955191	15957151	0.191261	0.115848	0.0180178	0.0137914	0.223273	0.0531954	yes	yes	yes	yes
AGO4_738	5	15969819	15969104	15970535	5.55526	2.86603	2.14476	1.91455	0.450189	1.57031
AGO4_739	5	15974330	15973807	15974854	0.273539	0.060804	0.157707	0.631291	0.204041	0.0776205	yes	yes		yes
AGO4_74	1	12373664	12372605	12374724	0.151706	0.0531652	0.0807269	0.382884	0.289944	0.110544	yes	yes
AGO4_740	5	16003669	16003173	16004166	0.0828865	0.0321141	0.0506586	0.062314	0.179388	0.021816	yes	yes	yes	yes
AGO4_741	5	16014261	16012635	16015888	0.0746965	0	0.0825594	0.887547	1.76352	0	yes	yes		no
AGO4_742	5	16031297	16030891	16031703	0.0493752	0.0164518	0.0305216	0.427398	1.08696	0.0333695	yes	yes		no
AGO4_743	5	16033987	16033485	16034489	0.0450735	0.0334121	0.0177542	0.0239029	0.010707	0.0108079	yes	yes	yes	yes
AGO4_744	5	16196384	16195530	16197239	0.0468124	0.0189965	0.0457953	0.0996126	0.0841743	0.0127149	yes	yes	yes	yes
AGO4_745	5	16212353	16212029	16212678	0.163939	0.0362775	0.0799555	0.498512	0.462541	0.0334208	yes	yes
AGO4_746	5	16387849	16387172	16388527	0.0175287	0.0374701	0.0323153	0.237075	0.161518	0.00727423	yes	yes	yes	yes
AGO4_747	5	16392544	16392105	16392983	1.29916	0.188665	0.650071	0.981753	0.0590511	0.328738	yes			yes
AGO4_748	5	16650383	16649069	16651697	0.196931	0.090934	0.261689	0.389998	0.0407063	0.0491006	yes	yes		yes
AGO4_749	5	16713091	16712797	16713386	0.0309959	0.0209906	0.0540761	0.290118	0.176367	0.0170041	yes	yes		yes
AGO4_75	1	12458070	12457389	12458751	0.0501935	0.00399342	0.0296725	0.321645	0.169812	0.0370703	yes	yes		yes
AGO4_750	5	16806355	16805222	16807488	0.199261	0.225479	0.35231	0.0490116	0.055483	0.0299669	yes	yes	yes	yes
AGO4_751	5	16981552	16980892	16982212	0.139585	0.0250924	0.168103	0.291875	0.244449	0.156611	yes	yes		yes
AGO4_752	5	17090000	17089520	17090481	1.07722	0.984875	1.01032	0.605757	0.678759	0.692388
AGO4_753	5	17098772	17096804	17100741	6.0937	1.43749	2.81462	1.13225	0.595284	0.59277
AGO4_754	5	17469683	17469400	17469966	0.205003	0.0391256	0.0753	0.72439	0.0635002	0.0199705	yes	yes		yes
AGO4_755	5	17650459	17649775	17651143	0.635132	3.40521	1.23561	0.385715	0.52808	0.400277
AGO4_756	5	17796086	17795281	17796891	0.170986	0.0086924	0.144105	0.832499	0.150317	0.150232	yes	yes		yes
AGO4_757	5	17804543	17804029	17805057	0.0663824	0.0445345	0.167929	0.408987	0.324628	0.035204	yes	yes
AGO4_758	5	17890658	17890144	17891172	0.0482598	0.0729561	0.0343659	0.00657548	0.00351734	0.0552953	yes	yes	yes	yes
AGO4_759	5	17910107	17909613	17910602	1.38667	0.192828	0.3632	0.112155	1.03537	1.03234	yes		yes	no
AGO4_76	1	12527321	12526824	12527818	0.0653399	0.0280385	0.0575278	0.279939	0.118658	0.0493053	yes	yes		yes
AGO4_760	5	18172168	18171874	18172463	0.0365702	0.0171631	0.100727	1.04003	0.75818	0.0525075	yes	yes		no
AGO4_761	5	18500241	18499425	18501058	0.0551477	0.0211467	0.0279713	0.334866	0.215068	0.0135694	yes	yes		yes
AGO4_762	5	18737395	18736545	18738245	0.0134753	0.0203301	0.00633571	0.00872712	0.0483481	0.02153	yes	yes	yes	yes
AGO4_763	5	18777244	18776740	18777749	0.106769	0.0479651	0.0495492	0.509639	0.0841746	0.0304393	yes	yes		yes
AGO4_764	5	18919819	18919137	18920502	0.0145929	0.00988721	0.0119952	0.415504	0.38784	0	yes	yes
AGO4_765	5	18931497	18931043	18931952	0.261745	0.0502914	0.155915	0.186027	0.0477062	0	yes	yes	yes	yes
AGO4_766	5	18948679	18948218	18949141	0.308906	0.0319986	0.0445903	0.469443	0.156486	0.00806951	yes	yes		yes
AGO4_767	5	19056399	19055246	19057553	0.239438	0.243084	0.187439	0.473384	0.469246	0.204941	yes	yes
AGO4_768	5	19175108	19173915	19176301	0.506118	0.627433	0.489831	0.790092	0.668638	0.739264
AGO4_769	5	19189330	19189020	19189640	0.545126	0.495077	0.41068	0.891488	0.869172	0.579515				no
AGO4_77	1	12846882	12845733	12848032	0.0568221	0.353117	0.196308	1.07622	0.872311	0.655394				no
AGO4_770	5	19280233	19279748	19280719	0.00355793	0.0258392	0.00456892	0.0243509	0.00126249	0.0443602	yes	yes	yes	yes
AGO4_771	5	19465118	19464786	19465450	0.0574876	0.0281702	0.0118405	0.0311308	0.0470849	0.00239431	yes	yes	yes	yes
AGO4_772	5	19465831	19465635	19466028	1.64632	1.08727	0.375541	0.285091	0.411055	0.0673754		yes
AGO4_773	5	19545197	19544003	19546391	0.194176	0.0538529	0.0855403	0.387415	0.106288	0.0358708	yes	yes		yes
AGO4_774	5	19555837	19555445	19556229	0.316874	0.263725	0.0943465	0.299688	0.310679	0.0229049		yes
AGO4_775	5	19809642	19808719	19810566	0.1119	0.135556	0.0946016	0.283614	0.153113	0.161806	yes	yes		yes
AGO4_776	5	19961786	19960639	19962933	0.414559	0.237414	0.297251	0.410805	0.258578	0	yes	yes
AGO4_777	5	20053717	20053383	20054052	0.389764	0.0400547	0.134853	0.296526	0.135014	0.06222	yes	yes		yes
AGO4_778	5	20209079	20208324	20209835	0.0562046	0.0401162	0.0341687	0.593281	0.277177	0.0408532	yes	yes
AGO4_779	5	20217545	20217162	20217928	0.823672	1.27345	0.463781	0.419246	0.166235	0.834607				yes
AGO4_78	1	12863345	12861435	12865256	0.338702	0.256888	0.787474	0.91349	0.938262	0.324891				no
AGO4_780	5	20277541	20277053	20278029	0.0461286	0.0447558	0.0653606	0.402204	0.42613	0.0456806	yes	yes
AGO4_781	5	20672433	20671660	20673206	2.05215	1.33904	1.41659	2.82283	0.582939	0		yes
AGO4_782	5	21082806	21082529	21083084	3.04608	3.70906	1.74555	2.53011	1.56721	2.1556				no
AGO4_783	5	21161757	21160639	21162875	0.697687	0.0100231	0.055341	1.18341	1.10965	0.0905374	yes	yes		no
AGO4_784	5	21169817	21169568	21170066	0.741057	0.662591	0.662243	0.971699	1.01207	0.537764				no
AGO4_785	5	21175722	21174737	21176707	0.0922039	0.0233183	0.0908505	0.85888	0.904218	0.0726744	yes	yes		no
AGO4_786	5	21279472	21279106	21279838	1.61922	0.75471	1.81695	0.45199	0	2.3097				yes
AGO4_787	5	21373987	21371957	21376018	1.08571	1.02234	0.993733	0.610296	0.840201	0.505548				no
AGO4_788	5	21579594	21579125	21580064	No Methylation in Col-0	No Methylation in Col-0	No Methylation in Col-0	No Methylation in Col-0	No Methylation in Col-0	No Methylation in Col-0
AGO4_789	5	21699588	21698815	21700362	0.0163766	0.0019534	0.02028	0.32755	0.335113	0.00354504	yes	yes
AGO4_79	1	12866709	12866129	12867289	0.182738	0.233452	0.208719	0.333779	0.280319	0.121525	yes	yes
AGO4_790	5	21796248	21795926	21796571	0.0493794	0.115185	0.0495607	0.019119	0.0682349	0.0143498	yes	yes	yes	yes
AGO4_791	5	21821151	21820579	21821723	0.0373592	0.0130199	0.0156239	0.0086203	0.0162037	0.029992	yes	yes	yes	yes
AGO4_792	5	21843075	21841925	21844226	2.82269	0	0.765101	1.09523	0.405335	0	yes	yes
AGO4_793	5	21902629	21901816	21903443	8.35332	2.19344	3.87606	7.42688	6.27466	2.1029				no
AGO4_794	5	21915465	21914661	21916269	0.345259	0.273961	0.181518	0.0592247	0.13999	0		yes	yes	yes
AGO4_795	5	21969669	21969394	21969945	0.163146	0.0533843	0.0446418	0.243966	0.169165	0.0151854	yes	yes	yes	yes
AGO4_796	5	22287817	22287319	22288316	0.243797	0.539185	0.0978855	1.53862	0.426272	0.358914
AGO4_797	5	22339387	22337586	22341188	1.37654	1.18462	0.575922	0.644028	0.254332	0.470041
AGO4_798	5	22409029	22407796	22410263	0.0128002	0.00955561	0.0351801	0.0207825	0.0244053	0	yes	yes	yes	yes
AGO4_799	5	22581441	22581142	22581740	0.697692	0.0153117	0.0167658	1.07673	0.0276365	0.0100325	yes	yes		yes
AGO4_8	1	1249754	1248459	1251049	0.076589	0.00703222	0	0.357982	0.0559694	0.0114274	yes	yes		yes
AGO4_80	1	12887947	12886582	12889313	0.0803759	0.0522081	0.113259	0.208011	0.390272	0.126626	yes	yes	yes
AGO4_800	5	23024713	23023711	23025716	0.20117	0.212048	0.23194	0.67178	0.563411	0.301127	yes
AGO4_801	5	23037273	23036718	23037828	0.119542	0.0201468	0.0756222	0.0392597	0.05305	0.0464901	yes	yes	yes	yes
AGO4_802	5	23166786	23166258	23167314	0.0777588	0.135842	0.0775235	0.277203	0.182161	0.0585856	yes	yes		yes
AGO4_803	5	23177751	23176562	23178940	2.45655	1.84778	5.28403	0.860647	0.493773	0.823288
AGO4_804	5	23417949	23417482	23418417	0.0725816	0.0542409	0.0277269	0.0482577	0.0055155	0	yes	yes	yes	yes
AGO4_805	5	23431344	23431015	23431673	0.0875734	0.00530681	0.0102757	0.668098	0.0728405	0	yes	yes		yes
AGO4_806	5	23654837	23654522	23655152	0.0421555	0.0588561	0.055329	0.0768204	0.0126024	0.0845902	yes	yes	yes	yes
AGO4_807	5	24167658	24166849	24168467	0.598041	0.144433	0.0984654	0.367951	0.250682	0.588591	yes
AGO4_808	5	24375857	24374194	24377521	7.67286	11.5023	3.07674	8.20293	2.09219	0.426411				no
AGO4_809	5	24481908	24481421	24482396	0.897216	1.45166	0.263961	0.776898	0.506028	0.0758389		yes
AGO4_81	1	12894893	12894378	12895409	0.0362043	0.0485835	0.0405205	0.235434	0.290042	0.0373421	yes	yes	yes
AGO4_810	5	25038138	25037433	25038843	0.591956	3.1056	0.788763	2.55046	0.848417	1.54093				no
AGO4_811	5	25041617	25040702	25042533	0.386896	0.298669	0.284808	0.241226	0.259522	0		yes	yes
AGO4_812	5	25178229	25177685	25178774	0.495556	0.113669	0.268553	0.230922	0.317873	0.300767	yes		yes
AGO4_813	5	25668541	25668182	25668900	0.150643	0.0539742	0.0331495	0.956349	0.0893688	0.051231	yes	yes		yes
AGO4_814	5	25705203	25704149	25706258	13.992	18.9096	5.38481	4.79789	2.27214	4.40472				no
AGO4_815	5	25892007	25890979	25893036	8.82957	6.40898	1.15872	4.42224	1.54345	6.88				no
AGO4_816	5	25893924	25893162	25894687	0.168989	0.115332	1.7551	0.835056	0.122536	0.369817	yes			yes
AGO4_817	5	26448607	26448301	26448913	1.08381	0.84233	0.724632	0.709403	0	0		yes		yes
AGO4_818	5	26670710	26670253	26671167	0.0306615	0.0742566	0.0536745	0.161791	0.109886	0	yes	yes	yes	yes
AGO4_819	5	26830617	26829844	26831390	0.147911	0.12923	0.0516227	0.138578	0.175869	0.0890121	yes	yes	yes	yes
AGO4_82	1	12896138	12895580	12896696	0.0149338	0.0232133	0.0217454	0.0466904	0.118715	0.00693904	yes	yes	yes	yes
AGO4_820	5	26834762	26833749	26835775	0.0630571	0.00690491	0.00823882	0.0537095	0.00901111	0.0446558	yes	yes	yes	yes
AGO4_83	1	12932632	12931902	12933362	0.261679	0.107872	0.336802	0.827145	0.627963	0.42647	yes
AGO4_84	1	12968342	12967348	12969336	0.114451	0.0569602	0.0296749	0.519916	0.329338	0.0643713	yes	yes
AGO4_85	1	12976624	12975589	12977660	0.121651	0.532137	0.631963	0.831448	0.831529	0.373046				no
AGO4_86	1	13025806	13025227	13026386	0.675747	0.330865	0.171589	1.687	1.17548	0.103222		yes		no
AGO4_87	1	13113372	13111738	13115006	0.953056	1.24922	0.713647	0.43483	0.444735	1.97376
AGO4_88	1	13192340	13191940	13192741	0.243971	0.374126	0.325713	0.616871	0.654781	0.306603
AGO4_89	1	13346193	13345578	13346808	0.0739649	0.081612	0.0488803	0.202074	0.224467	0.0486017	yes	yes	yes	yes
AGO4_9	1	1430013	1429551	1430476	1.00801	0.0027317	0.0587956	1.53454	0.0828276	0.0702385	yes	yes		yes
AGO4_90	1	13431599	13430925	13432274	0.673739	0.747745	0.876047	1.34043	0.934769	0.450262				no
AGO4_91	1	13480619	13479700	13481538	0.343871	0.689804	0.765231	0.953188	0.912517	0.464059				no
AGO4_92	1	13667314	13666894	13667735	0.0369706	0.00806386	0.210332	1.19758	1.35568	0.261011	yes			no
AGO4_93	1	13850580	13849460	13851700	0.392188	0.389639	0.604162	1.36375	1.28856	0.67359				no
AGO4_94	1	16124976	16124134	16125819	0.397888	0.351709	0.405408	0.709997	0.716079	0.325336
AGO4_95	1	16347839	16346355	16349324	0.557331	0.433593	0.489825	0.85826	0.871805	0.528872				no
AGO4_96	1	16467754	16467350	16468159	0.629988	0.0652283	0.17986	1.0373	0.270382	0.0933605	yes	yes
AGO4_97	1	16477736	16476966	16478506	0.0144532	0.00525569	0.0982151	0.759098	0.803711	0.0105114	yes	yes		no
AGO4_98	1	16673866	16672623	16675109	0.239511	0.39543	0.510568	0.926286	0.822685	0.520354				no
AGO4_99	1	16707534	16707158	16707911	0.055424	0.0186006	0.0303559	0.104517	0.115832	0.0325617	yes	yes	yes	yes
